# Supplementary material for: Genome-Wide Association Study and Candidate Gene Identification for Resistance to Bacterial Stem and Root Rot in Sweetpotato
Source: Biology (Basel). 2026 Apr 19;15(8):643. doi: 10.3390/biology15080643 (PMC13113871; doi:10.3390/biology15080643)
Supplement: Supplementary file 1 [file biology-15-00643-s001.zip › Supplementary Table.xlsx]

## Sheet: Readme
Sheet Name	Description
Table S1	Summary information of 135 sequenced sweetpotato accessions
Table S2	Phenotypic data of disease grade for the evaluated sweetpotato germplasm
Table S3	Primers used in this study
Table S4	DI values of selected sweetpotato accessions evaluated across two environments and their corresponding BLUP estimates
Table S5	Distribution of 135 sweetpotato accessions across four resistance groups based on BLUP values
Table S6	List of candidate genes located within all QTLs associated with BSRR resistance in sweetpotato
Table S7	Candidate genes identified within all significant QTL intervals, classified according to conserved protein domains and functional categories
Table S8	Candidate genes co-localized between GWAS signals and DEG analyses under BSRR stress, including physical positions and functional annotations
Table S9	DEGs between CK-GS87 and CK-XX groups.
Table S10	DEGs between T0-GS87 and T0-XX groups.
Table S11	DEGs between T18-GS87 and T18-XX groups.
Table S12	DEGs between T30-GS87 and T30-XX groups.
Table S13	Raw read counts for all genes across all samples. These data serve as the input for differential expression analysis
Table S14	Normalized gene expression levels (FPKM) for all samples. (Note: The low abundance data for IbTCP5（evm.model.Scaffold5.1001） and IbERF003 （evm.model.Scaffold6.1088） mentioned in the Response Letter can be found in this sheet).

## Sheet:  Table S1
Supplementary Table S1. Summary information of 135 sequenced sweetpotato accessions
Accession ID	Accession Name	Country	Province
T003	Xushu18	China	Jiangsu
T005	Guizhoubaipishao	China	Guizhou
T006	90rizao	China	Fujian
T008	Huguo	Japan
T011	Hunan138	China	Hunan
T012	Xinnvxiao	China	Guangdong
T014	Baipijieyuzhi	China	Guangdong
T016	Nanshu88	China	Sichuan
T017	Menglazihongpi	China	Yunnan
T018	Yiwohong	China	Beijing
T019	Guniangshu	China	Guangdong
T021	Wuyouji	China	Guangxi
T023	Ayamurasaki	Japan
T025	W4	USA
T031	Fanshuxiang	China	Guangdong
T035	Guangshu2K-30	China	Guangdong
T036	Yunnanjianshuihuangxin	China	Yunnan
T037	Danlanshu	China	Guangdong
T042	Anlongbaipihongxin	China	Guizhou
T044	NancyHall	USA
T048	Kangbingduzhong	China	Jiangsu
T049	Wushixian	China	Guangdong
T050	Fucaishu18	China	Fujian
T051	Taiwanqiu	China	Taiwan
T053	Sushu1	China	Jiangsu
T054	Wengcai	China	Guangdong
T055	Dajizhua	China	Guangdong
T056	Quanshu830	China	Fujian
T057	Yingcaizhong	China	Guangdong
T058	Baizhanggui	China	Guangdong
T061	Tainong71	China	Taiwan
T063	Ziyang	China	Taiwan
T064	Shanshu1	China	Guangdong
T065	Xiayin1	USA
T066	Muguashu	China	Guangxi
T067	Nanfeng	Japan
T068	Mianhuazhong	China	Guangdong
T069	Xindazi	China	Jiangsu
T070	Xinlongcaizhong	China	Guangdong
T071	PR-S252	Philippines
T072	Guangshu27	China	Guangdong
T077	Jiuzhou62	Japan
T079	PI318846-3	Peru
T081	Zheshu13	China	Zhejiang
T083	Hongjimushu	China	Guangdong
T084	Yanfen1	China	Fujian
T085	Hengjin	China	Taiwan
T086	Zhutouhong	China	Sichuan
T094	Baiyechanglemiao	China	Guangdong
T097	Weiduoli	China	Heibei
T098	Jizuzhua	China	Hainan
T100	Okinawa100	Japan
T102	Nonglin38	Japan
T109	Zhuzaizhong	China	Guangdong
T110	Shalayue	China	Guangdong
T111	Nongdahong	China	Beijing
T114	Huabei52-45	China	Jiangsu
T115	Panyuqueye	China	Guangdong
T116	Acadian	USA
T118	Guangshu79-15	China	Guangdong
T120	Xuelaoshu	China	Guangdong
T121	Baotingzhong	China	Hainan
T122	Xiangshu6	China	HuNan
T124	Guangshu69	China	Guangdong
T125	Eshu3	China	Hubei
T126	Shagenshao	China	Sichuan
T127	Dayetianjianluoli	China	Guangdong
T133	Tongyoushu	China	Guangdong
T135	Tainong47	China	Taiwan
T137	Guangshu62	China	Guangdong
T140	Lihong	China	Hainan
T141	Fujian60ri	China	Fujian
T143	Juhuazhong	China	Guangdong
T145	Wan2	China	Guangdong
T146	Hongxiaoding	Japan
T148	Mudonggua	China	Fujian
T150	Fengshouhong	China	Jiangsu
T151	Hongxingong	China	Guangdong
T152	Yinggeshu	China	Guangdong
T153	Baiguqilong	China	Guangdong
T154	Pushu81-111	China	Guangdong
T159	Xiyeshu	China	Guangdong
T160	Hongxinzai	China	Guangdong
T162	Xiangyushu	China	Guangdong
T163	Chaoshu1	China	Guangdong
T167	Hongteng	China	Guangdong
T169	Jinguamiao	China	Guangdong
T170	GuangShu98	China	Guangdong
T174	Guangshu2k-29	China	Guangdong
T175	Wusinan	China	Guangxi
T176	Heigubaizai	China	Guangdong
T181	Hongtou8	China	Zhejiang
T188	Y-6	China	Jiangsu
T189	Fushu7-6	China	Fujian
T190	Ribenshu	China	Hainan
T191	Y428	China	Hainan
T195	Xinyugou	China	Guangdong
T197	Qingteng	China	Guangdong
T198	Guangshu111	China	Guangdong
T204	JinGuaNang	China	Guangxi
T205	Kanghanzhong	China	Guangdong
T206	Dushanzihuaxin	China	Guizhou
T207	Shihuigong	China	Guangdong
T208	Xiaohong70ri	China	Fujian
T209	Maliujia	Malaysia
T216	Gaonongxuan1	China	Guangdong
T220	Hongpi60Ri	China	Guangdong
T222	Ningzishu1	China	Jiangsu
T226	Nonglin3	Japan
T229	Carver	USA
T231	Baipisu	China	Guangdong
T233	Qingpizhong	China	Guangdong
T237	Diaosihuang	China	Guangdong
T243	Tainong10	China	Taiwan
T244	Luoboshu	China	Guangdong
T247	Guangshu91_49	China	GuangDong
T250	Lizixiang	China	Guangdong
T252	Zhanxiao74-21	China	Guangdong
T258	Nanhou	USA
T259	Haiquanshu	China	Guangxi
T264	Taishan2	USA
T265	Niangzaizhong	China	Hainan
T267	Ribenshu	China	Hainan
T269	Guangzishu1	China	Guangdong
T272	Guizhouhongpihongxin	China	Guizhou
T275	Jizhuashu	China	Guangdong
T276	Wuzhuahong	China	Hainan
T279	Simon1	Brazil
T281	Daja	Philippines
T283	Guangshu91-31	China	Guangdong
T286	Fenshu	China	Guangdong
T287	Hedingfenghuangfu	China	Guangdong
T289	Xiangoushu	China	Hainan
T292	Guangshu91	China	Guangdong
T296	Honghong1	China	Zhejiang
Note: Summary information for the 135 sequenced accessions comprising the GWAS panel. The reference cultivars 'Guangshu87' (GS87, resistant) and 'Xinxiang' (XX, susceptible) were excluded from this table as they were specifically utilized as extreme phenotypic controls for the transcriptomic (RNA-seq) analysis rather than the association mapping population.

## Sheet:  Table S2
Supplementary Table S2. Phenotypic data of disease grade for the evaluated sweetpotato germplasm
Accession	Disease Grade
	2024_rep1					2024_rep2					2024_rep3					2025_rep1					2025_rep2					2025_rep3
	rep1	rep2	rep3	rep4	rep5	rep1	rep2	rep3	rep4	rep5	rep1	rep2	rep3	rep4	rep5	rep1	rep2	rep3	rep4	rep5	rep1	rep2	rep3	rep4	rep5	rep1	rep2	rep3	rep4	rep5
T003	9	9	9	9	9	9	9	9	9	9	9	9	9	9	9	9	9	9	9	9	9	9	9	5	9	9	9	3	9	5
T005	3	1	9	3	7	9	5	1	9	5	3	9	9	9	9	9	3	5	5	3	9	5	5	5	5	9	3	5	3	3
T006	9	9	9	9	9	9	5	1	9	9	1	1	9	3	9	0	0	0	0	0	9	9	1	1	1	3	1	9	3	9
T008	9	9	9	1	7	9	9	9	9	9	9	9	9	9	9	9	5	3	9	3	9	9	9	9	9	9	3	9	5	3
T011	9	9	9	3	3	7	9	5	7	9	9	9	9	3	5	3	5	3	3	3	5	5	9	5	5	9	9	9	9	7
T012	5	7	7	7	7	1	7	7	3	1	3	9	9	9	9	5	9	9	9	9	NA	NA	NA	NA	NA	9	9	9	9	9
T014	9	9	9	9	9	9	9	9	9	9	9	9	9	9	7	9	9	9	9	9	9	9	9	9	3	9	9	9	9	9
T016	1	1	1	9	1	9	7	7	9	7	3	9	9	9	9	3	3	9	5	3	1	1	1	1	1	3	5	3	3	5
T017	3	9	3	9	9	1	5	7	3	7	7	7	9	9	9	5	5	5	5	9	9	9	9	9	9	9	9	9	9	9
T018	9	3	9	5	9	5	5	9	3	5	5	9	5	9	7	9	9	9	9	3	9	9	9	9	3	9	5	9	9	9
T019	7	7	5	5	9	9	3	3	1	1	3	7	9	9	3	9	3	1	9	9	9	9	3	9	5	9	9	9	3	9
T021	3	1	5	1	9	3	9	3	3	9	9	9	9	9	9	5	9	3	9	5	7	9	9	9	9	7	5	5	7	7
T023	9	1	1	9	9	7	7	7	7	9	7	9	9	9	3	9	9	5	3	5	9	5	9	3	3	3	3	3	3	3
T025	3	3	9	3	9	9	9	5	9	9	3	5	9	9	5	5	5	5	5	5	7	7	7	7	7	5	3	3	3	3
T031	9	9	3	5	9	3	1	9	1	9	5	9	5	5	9	3	9	3	3	9	9	9	9	9	3	1	1	1	1	1
T035	3	5	1	5	1	9	9	9	9	9	7	5	7	9	5	9	9	9	9	9	3	5	5	5	5	3	3	5	3	3
T036	7	9	7	9	9	5	5	9	1	3	9	9	9	9	9	3	9	3	9	9	3	9	9	3	5	9	9	5	5	9
T037	9	5	5	9	5	9	9	9	9	3	7	7	9	7	7	9	9	3	5	9	3	9	9	9	9	3	5	9	9	9
T042	9	9	9	3	5	9	9	9	7	5	5	5	5	5	5	1	9	9	9	9	9	9	9	9	9	9	9	9	9	9
T044	1	3	5	3	5	5	7	9	7	9	3	9	5	5	5	3	3	3	3	3	9	3	5	5	5	9	5	5	7	9
T048	9	9	9	9	9	9	7	7	9	9	9	9	5	7	9	3	9	9	9	3	9	9	9	9	9	9	9	9	9	9
T049	9	9	9	9	9	9	9	9	9	9	9	9	3	9	9	3	3	3	9	3	3	5	9	9	9	9	9	3	7	9
T050	9	3	3	5	9	3	9	3	5	3	3	3	1	9	9	9	9	9	9	9	9	9	5	9	5	7	9	9	9	5
T051	9	9	3	7	9	7	9	9	9	9	9	3	9	3	5	9	5	9	3	9	9	9	5	9	9	9	9	9	5	5
T053	3	3	5	3	5	9	3	9	9	5	7	5	7	5	5	1	1	1	1	1	3	3	5	3	3	3	3	5	3	3
T054	9	9	9	9	7	9	5	3	9	9	1	3	9	9	9	9	5	5	5	5	9	9	9	9	9	9	9	9	9	9
T055	9	3	5	9	9	9	3	9	9	1	5	9	9	9	3	9	9	9	9	9	9	3	9	9	9	9	9	3	3	5
T056	9	9	9	9	3	3	9	9	3	9	1	9	9	9	9	1	1	9	9	9	9	9	5	5	9	9	5	5	9	9
T057	9	9	9	9	7	9	9	7	9	9	3	5	5	9	5	9	9	9	9	9	9	9	3	3	3	3	7	9	9	9
T058	7	9	5	1	1	1	9	9	9	3	5	9	5	3	1	9	9	9	9	9	9	9	9	9	3	9	9	9	9	9
T061	9	9	9	7	9	3	3	5	9	9	9	9	9	9	9	5	1	9	9	9	1	1	1	1	9	9	1	1	1	1
T063	9	9	9	9	9	3	3	5	9	3	9	9	9	9	5	9	9	5	3	3	7	7	9	7	7	9	9	9	5	5
T064	1	5	3	9	9	9	5	3	9	3	5	9	9	9	9	9	3	9	9	9	9	9	9	9	9	9	9	9	9	3
T065	9	3	9	7	9	9	9	9	9	9	9	7	7	9	9	3	3	3	3	3	9	3	3	3	3	9	3	5	3	3
T066	3	3	3	3	9	7	9	7	5	9	3	3	3	9	9	5	5	9	9	9	1	1	1	1	1	9	3	5	3	3
T067	9	9	9	9	9	9	9	9	9	9	3	3	7	1	1	9	3	3	3	3	9	9	1	9	9	3	5	9	7	3
T068	1	9	3	9	9	5	9	3	3	9	9	9	3	3	5	9	9	9	9	9	9	9	9	9	3	9	9	9	9	9
T069	3	3	3	5	3	7	5	9	7	9	1	3	3	1	3	1	1	5	1	3	5	9	5	5	5	9	3	5	3	3
T070	7	5	1	7	9	3	5	9	5	9	9	9	9	9	9	9	9	9	9	9	9	9	7	1	9	9	3	9	9	9
T071	5	9	7	5	9	9	9	9	9	9	9	9	5	7	9	9	5	5	9	9	9	9	3	9	3	9	9	9	9	5
T072	3	3	1	7	9	3	7	7	9	7	3	3	9	9	9	1	1	1	1	1	9	9	9	9	9	3	9	3	3	3
T077	9	5	3	9	1	7	7	7	3	5	5	3	9	7	1	3	3	5	9	5	3	9	9	1	1	3	3	5	3	3
T079	9	9	7	9	7	5	9	9	9	9	9	9	9	9	9	9	9	9	3	3	5	5	5	5	7	9	9	5	9	5
T081	7	9	9	9	7	9	9	9	9	9	9	9	9	9	9	9	9	9	9	9	9	9	9	9	9	9	9	9	9	9
T083	9	9	9	9	9	9	9	9	9	5	9	9	9	9	9	9	9	9	7	3	3	5	9	9	5	9	3	9	3	9
T084	1	1	3	9	3	9	9	9	7	7	3	9	3	9	9	5	5	9	1	9	9	3	3	3	9	9	3	3	9	3
T085	1	7	5	9	9	9	9	9	9	9	3	9	9	9	9	9	9	9	9	9	9	9	9	9	9	9	7	9	9	9
T086	0	0	9	1	3	3	5	3	9	3	9	3	9	5	3	9	9	3	3	3	9	3	3	5	7	9	9	9	7	7
T094	5	9	9	9	9	9	9	9	9	9	9	9	9	9	9	9	9	5	5	5	9	9	7	9	7	5	5	9	9	7
T097	1	9	5	3	9	5	7	9	3	5	5	1	3	5	5	9	9	9	5	5	5	5	5	5	5	3	3	3	3	3
T098	3	9	5	9	9	1	9	7	9	9	9	9	9	9	9	5	9	5	5	5	7	9	9	5	5	9	5	9	9	7
T100	9	7	7	7	3	9	9	1	9	9	7	9	9	9	9	1	1	1	1	3	3	3	3	3	5	9	1	1	1	1
T102	9	9	9	7	7	3	9	5	5	9	9	9	9	9	9	5	9	9	5	5	NA	NA	NA	NA	NA	9	9	5	7	5
T109	9	9	9	9	9	7	9	7	7	9	9	9	3	3	9	3	1	1	1	1	9	9	9	9	9	9	9	5	9	9
T110	1	1	9	9	9	9	9	9	5	7	7	9	9	9	9	9	9	1	1	1	9	5	9	9	9	9	9	9	9	9
T111	9	5	9	1	1	7	3	9	9	9	9	9	9	5	9	5	5	9	9	9	5	9	5	9	9	9	9	9	9	9
T114	1	9	1	9	1	5	5	9	5	5	7	9	9	5	9	3	9	9	9	3	9	9	9	9	9	9	9	9	9	7
T115	1	9	9	9	9	5	7	9	9	9	7	9	9	5	5	1	1	1	1	1	1	9	1	1	1	1	1	1	1	3
T116	5	3	3	3	9	9	9	9	9	9	9	9	9	7	7	9	9	9	9	5	9	9	9	9	9	9	9	9	9	9
T118	9	9	5	9	5	3	9	9	7	5	9	9	3	9	9	1	9	9	3	9	5	9	9	5	5	9	9	5	3	5
T120	9	9	9	9	9	7	3	9	3	9	9	3	9	9	7	9	9	9	9	9	9	9	9	9	3	9	9	9	9	9
T121	1	3	1	3	3	9	9	9	9	9	9	5	3	9	9	5	5	5	5	9	3	9	9	9	9	9	9	9	9	9
T122	1	5	9	9	9	3	3	9	1	1	9	7	1	3	9	5	9	3	3	9	9	9	5	5	5	9	9	9	9	9
T124	5	9	3	9	5	5	5	9	9	9	9	5	5	5	7	5	9	3	3	5	3	5	3	5	3	9	5	5	9	3
T125	9	9	9	7	9	9	9	5	9	9	3	9	9	5	9	5	9	9	5	5	9	5	5	5	5	9	9	9	9	9
T126	9	9	9	1	9	9	9	9	7	9	3	9	9	1	9	9	1	1	1	1	9	9	5	9	3	9	9	9	9	7
T127	9	9	9	9	5	3	7	9	9	9	9	9	9	9	9	9	9	5	9	5	9	9	5	9	3	9	9	9	7	5
T133	9	9	9	9	9	5	5	9	9	9	9	9	9	5	5	3	3	5	3	3	9	9	9	9	9	9	9	9	9	9
T135	9	1	1	1	1	7	9	9	9	9	9	9	9	7	3	9	9	9	9	9	9	5	9	9	5	9	5	9	9	9
T137	9	9	3	7	9	5	5	9	9	9	5	9	9	5	5	1	1	9	1	1	3	3	3	9	5	7	7	7	9	5
T140	7	9	7	9	9	9	7	3	3	1	3	9	9	3	3	9	5	5	9	9	9	9	9	9	9	9	9	9	9	9
T141	9	5	9	9	9	9	9	9	9	9	9	9	9	9	3	9	9	9	9	9	9	9	9	9	5	9	9	9	9	9
T143	9	3	3	9	9	9	5	5	9	9	9	5	5	9	9	9	3	3	9	9	5	5	7	5	5	9	9	3	3	3
T145	9	1	9	9	9	9	9	9	9	9	9	9	9	9	9	9	9	9	9	9	9	9	7	9	9	9	9	9	9	9
T146	3	9	9	3	9	9	9	9	3	9	1	9	9	1	9	9	3	3	3	5	9	9	9	9	9	9	9	9	9	3
T148	9	3	3	7	9	3	3	1	3	3	7	7	9	5	9	5	5	5	5	5	9	9	9	9	9	5	5	5	5	5
T150	1	9	9	3	9	7	9	9	9	9	9	9	9	9	7	9	9	9	5	9	3	5	3	5	5	9	9	9	9	9
T151	5	9	9	9	5	5	9	5	3	3	5	9	5	9	9	9	9	5	9	5	5	5	5	5	7	9	3	9	9	3
T152	3	9	9	9	9	9	3	9	3	9	7	7	9	9	9	9	9	5	5	5	7	5	5	7	9	5	3	5	5	3
T153	7	9	5	9	9	9	9	5	9	9	9	9	9	9	9	5	9	1	9	1	9	3	9	9	9	9	9	9	9	9
T154	7	9	9	9	9	9	9	9	9	9	9	3	5	9	9	3	9	9	3	9	9	9	9	9	3	9	3	3	9	3
T159	5	9	3	9	9	7	3	9	9	1	5	1	3	3	9	5	5	9	5	3	3	3	3	3	5	9	3	9	9	5
T160	1	5	9	9	9	9	9	9	9	9	5	5	9	9	3	9	3	5	5	5	9	3	9	3	3	9	5	9	3	3
T162	1	9	9	5	9	3	3	5	9	9	3	5	9	9	3	9	9	5	9	5	9	3	9	5	9	9	3	3	9	9
T163	9	9	3	5	9	9	5	7	7	5	9	5	3	5	9	9	3	3	3	9	9	3	3	3	3	5	5	5	3	3
T167	3	3	5	3	3	1	1	3	3	5	9	7	9	9	1	1	1	1	1	1	3	3	3	3	3	1	5	1	5	3
T169	5	7	9	7	7	3	1	9	1	5	3	9	5	9	7	9	3	3	3	3	9	9	9	3	3	3	9	9	3	5
T170	9	9	9	9	7	9	9	9	9	9	9	9	9	9	9	5	1	1	9	3	5	9	9	9	7	3	5	5	5	5
T174	5	1	5	9	9	9	7	3	3	9	9	3	3	9	7	3	3	3	3	3	5	5	5	9	9	9	5	5	5	5
T175	9	9	9	3	9	9	9	9	9	9	9	9	9	9	9	9	9	9	9	9	1	1	9	1	1	9	3	9	9	3
T176	1	3	9	9	1	5	7	9	5	5	9	9	3	5	7	5	5	7	5	9	5	9	9	9	9	9	9	9	9	9
T181	9	9	9	9	9	9	5	5	3	9	9	9	9	7	9	9	9	9	9	9	9	9	9	9	9	9	9	9	9	9
T188	9	5	5	9	9	5	7	7	9	9	5	7	7	9	9	9	3	9	3	1	9	5	9	3	9	9	9	3	3	3
T189	9	9	3	9	7	9	9	3	1	9	7	7	9	9	9	9	9	1	1	9	5	5	3	3	3	9	3	9	9	5
T190	5	5	9	5	9	5	9	9	7	7	9	9	9	9	9	3	9	9	9	9	9	5	9	9	5	9	5	5	9	5
T191	5	9	9	5	3	5	9	9	5	9	9	9	9	3	3	9	5	9	5	9	9	5	5	9	9	9	7	7	3	5
T195	5	5	7	5	9	1	3	1	1	9	7	9	9	9	9	9	9	5	9	5	9	3	9	5	9	9	3	3	9	9
T197	9	9	5	5	9	9	9	9	9	9	9	9	9	9	9	9	9	9	9	9	9	5	5	5	7	9	9	5	9	9
T198	3	3	3	3	5	9	9	9	9	9	3	3	3	3	5	3	3	3	3	3	9	5	5	5	5	3	3	3	9	3
T204	9	1	1	9	9	9	9	9	9	9	5	3	9	9	9	9	1	1	9	1	5	9	5	5	3	9	3	9	5	9
T205	9	9	9	9	9	9	9	5	9	7	7	9	9	9	9	9	9	9	9	9	3	5	5	5	5	5	5	5	5	9
T206	9	9	9	5	9	9	5	9	9	9	9	9	7	9	9	9	9	9	9	9	9	9	5	3	3	9	9	5	9	9
T207	9	9	9	1	9	1	1	1	9	1	9	9	9	9	3	9	9	9	9	9	9	9	9	9	9	9	9	9	9	9
T208	9	9	5	9	7	9	9	9	9	9	5	5	3	9	9	9	9	9	9	9	9	9	9	5	9	9	9	9	9	9
T209	3	9	7	5	5	1	1	1	9	1	9	3	9	5	9	9	9	5	9	3	3	3	9	9	9	9	3	3	9	5
T216	9	9	9	9	9	9	9	9	9	9	1	9	9	1	1	5	3	9	9	9	5	5	5	7	7	9	5	5	5	9
T220	9	9	9	9	9	9	9	9	9	1	9	9	9	9	9	1	1	1	1	3	9	9	9	9	5	9	9	9	7	9
T222	9	1	1	9	9	9	9	9	9	9	3	9	9	9	9	9	9	9	9	5	7	3	5	5	5	9	9	9	5	5
T226	9	9	9	9	9	9	9	9	9	9	9	9	9	9	9	3	3	3	3	3	3	3	5	9	9	9	5	5	5	5
T229	9	5	5	5	5	9	9	9	9	9	5	5	7	7	7	9	3	9	3	9	9	3	3	3	9	3	9	5	5	5
T231	5	1	9	5	5	7	9	9	3	7	9	9	9	9	9	9	9	9	9	9	1	1	5	7	5	9	5	9	9	9
T233	3	9	9	9	9	9	9	7	9	9	9	7	7	9	7	5	9	9	9	9	9	9	9	9	9	9	9	9	9	9
T237	1	9	9	9	9	5	9	3	1	3	9	3	5	5	5	5	3	3	3	3	5	9	3	3	3	5	9	3	3	5
T243	7	3	3	3	1	9	9	5	9	9	5	5	5	5	5	9	7	3	5	9	9	3	5	5	3	9	7	7	9	7
T244	7	7	5	9	9	9	9	9	9	9	9	9	9	9	9	9	5	3	3	9	3	3	3	3	9	5	5	9	9	3
T247	9	9	3	3	9	9	9	9	9	9	9	9	9	9	9	3	3	5	5	5	9	9	5	9	3	9	9	9	9	9
T250	9	5	3	1	3	9	9	9	9	3	5	9	3	9	9	1	1	1	1	1	3	3	9	3	3	9	5	9	9	3
T252	5	5	9	9	5	9	9	9	3	9	9	3	3	1	1	1	1	1	1	1	3	3	5	3	3	3	3	5	3	3
T258	9	7	7	7	9	7	9	9	3	1	9	9	5	9	9	9	9	9	9	9	9	9	5	9	3	9	9	9	9	9
T259	5	9	5	9	5	7	9	3	3	1	7	9	3	9	9	9	5	3	9	3	3	3	3	5	5	9	5	3	3	3
T264	9	9	9	9	9	9	9	3	9	9	9	9	9	9	9	9	9	9	9	9	9	9	5	5	9	9	9	9	9	9
T265	7	7	9	1	9	1	9	7	7	9	9	3	3	9	3	9	9	9	9	9	9	9	9	9	9	9	9	9	9	9
T267	9	9	9	9	9	9	9	9	9	9	7	9	9	7	9	9	9	9	9	9	9	9	9	9	9	5	5	9	5	5
T269	3	9	9	9	9	7	7	5	9	9	9	9	9	9	3	9	5	9	9	9	5	5	9	9	9	5	5	7	7	9
T272	9	9	9	5	5	1	7	9	5	9	9	9	7	9	5	9	3	9	3	3	9	5	5	3	3	9	9	7	5	9
T275	1	1	1	1	0	9	1	9	1	1	3	1	1	3	5	9	5	9	7	9	9	9	5	9	9	9	9	9	9	9
T276	5	7	7	1	3	3	7	5	9	9	9	9	9	7	9	7	5	3	3	5	3	3	3	3	3	5	9	9	9	9
T279	9	9	7	9	9	7	7	7	9	9	9	9	5	9	5	9	1	3	9	5	9	9	9	9	9	3	3	3	9	3
T281	9	1	9	3	9	9	9	9	9	9	9	9	9	9	9	9	9	9	1	9	9	9	9	9	9	9	9	9	9	9
T283	9	9	9	9	7	5	9	9	9	9	9	9	7	9	9	3	3	7	3	3	3	5	3	5	5	5	5	5	5	5
T286	7	5	9	9	9	9	9	9	5	9	9	7	7	7	7	3	5	3	3	5	9	9	9	9	9	9	9	9	9	5
T287	3	1	1	1	0	9	9	9	9	9	9	9	9	9	9	5	9	5	5	5	9	5	3	5	3	9	9	7	9	9
T289	3	5	0	7	9	9	9	9	7	5	7	9	5	5	9	9	9	3	9	9	9	9	9	9	9	9	9	9	9	9
T292	1	3	5	7	7	7	7	9	9	9	7	7	7	7	7	9	1	1	1	1	3	3	3	3	7	5	5	5	5	7
T296	1	1	9	5	7	7	7	5	9	7	9	3	3	9	5	3	3	9	7	9	9	5	5	9	9	9	3	3	3	3

## Sheet: Table S3
Supplementary Table S3. Primers used in this study
Gene name	Forward primer (5'-3')	Reverse primer (5'-3')
TCP5	AAGATCGCCTTGGTCTCAGC	AAAGGGAGGGGAGGGAGTTT
ERF003	CAAGAGCCTACGACGAAGCA	GCGGCATGTTTGGGTTGTAG
PUB25	TGAGGATATGGCGGCGATTC	AGGGCAGGTTGTATTTCCGG
KCS5	GCGCCAAATTCCTTCCCATC	TTTCCCGAACCACCGACTTC
PUB4	CTGCTGCTGAAGACTCCCAA	AACATGAATGGGGACGGGAC
lig1	AGTGAGCAGACCCAGATTGC	CACTGCTGGCTTCCTCCTTT
α-Tubulin	CAACTACCAGCCACCAACTGT	CAAGATCCTCACGAGCTTCAC

## Sheet:  Table S4
Supplementary Table S4. DI values of selected sweetpotato accessions evaluated across two environments and their corresponding BLUP estimates
Accession ID	Aug_2024	Jul_2025	BLUP_value
T003	100	89.6296	85.939
T005	67.4074	57.037	61.8077
T006	74.8148	51.1111	59.0552
T008	92.5926	76.2963	76.0653
T011	77.7778	80	78.1223
T012	80	95.5556	88.5979
T014	98.5185	95.5556	90.3327
T016	86.6667	46.6667	56.3264
T017	71.8519	88.1481	84.843
T018	71.8519	88.1481	84.8529
T019	60	77.7778	77.1613
T021	67.4074	77.7778	77.1613
T023	76.2963	66.6667	70.0713
T025	73.3333	66.6667	70.0713
T031	67.4074	73.3333	74.4816
T035	86.6667	75.5556	75.9473
T036	80.7407	73.3333	73.8733
T037	80.7407	80.7407	79.3532
T042	73.3333	94.0741	89.2368
T044	71.1111	68.8889	70.7806
T048	92.5926	91.1111	87.0349
T049	95.5556	80	78.1223
T050	57.037	89.6296	85.9488
T051	80.7407	83.7037	81.5551
T053	61.4815	37.7778	50.2346
T054	80.7407	88.1481	84.843
T055	74.8148	83.7037	81.5551
T056	80.7407	76.2963	76.0752
T057	83.7037	80.7407	79.3631
T058	57.037	95.5556	90.3327
T061	86.6667	28.8889	44.3719
T063	95.5556	76.2963	76.0752
T064	71.8519	91.1111	87.0448
T065	91.1111	43.7037	51.9341
T066	62.963	66.6667	69.5308
T067	100	62.963	66.2015
T068	65.9259	95.5556	90.3327
T069	31.1111	46.6667	54.126
T070	77.7778	88.1481	84.843
T071	88.1481	82.2222	80.4591
T072	65.9259	73.3333	73.7252
T077	60	48.1481	55.222
T079	94.0741	71.8519	72.7774
T081	97.037	100	93.6207
T083	97.037	74.8148	74.9693
T084	82.2222	61.4815	65.0956
T085	85.1852	98.5185	92.5247
T086	57.7778	70.3704	71.6814
T094	97.037	80.7407	79.3532
T097	55.5556	68.8889	71.5502
T098	85.1852	76.2963	76.0653
T100	83.7037	33.3333	47.3033
T102	86.6667	75.5556	75.3803
T109	86.6667	95.5556	88.3952
T110	82.2222	79.2593	78.2671
T111	76.2963	88.1481	84.8529
T114	65.9259	89.6296	85.939
T115	82.2222	18.5185	33.2827
T116	80.7407	97.037	91.4287
T118	80.7407	70.3704	71.6715
T120	83.7037	95.5556	90.3327
T121	88.8889	83.7037	81.5551
T122	58.5185	79.2593	78.2572
T124	73.3333	55.5556	60.7117
T125	88.1481	79.2593	78.2572
T126	82.2222	86.6667	82.5193
T127	91.1111	82.2222	80.4591
T133	88.1481	100	91.3266
T135	88.8889	91.1111	87.0448
T137	79.2593	64.4444	67.8493
T140	67.4074	94.0741	89.2368
T141	92.5926	97.037	91.4287
T143	79.2593	64.4444	67.2876
T145	94.0741	98.5185	92.5247
T146	74.8148	93.3333	86.9296
T148	60	70.3704	71.6814
T150	86.6667	79.2593	78.2671
T151	73.3333	71.8519	72.7774
T152	83.7037	64.4444	67.2876
T153	92.5926	93.3333	86.9296
T154	91.1111	73.3333	73.8733
T159	62.963	68.8889	70.9832
T160	80.7407	61.4815	65.0956
T162	67.4074	77.7778	77.1613
T163	73.3333	51.1111	57.4238
T167	48.1481	33.3333	47.3033
T169	64.4444	61.4815	65.0956
T170	98.5185	60	64.0095
T174	67.4074	57.037	61.7978
T175	95.5556	86.6667	82.7219
T176	64.4444	86.6667	83.747
T181	88.1481	100	93.6207
T188	82.2222	64.4444	67.2876
T189	80.7407	71.1111	72.4489
T190	85.1852	80.7407	79.3631
T191	74.8148	77.7778	77.1711
T195	65.9259	77.7778	77.1613
T197	94.0741	86.6667	83.747
T198	37.7778	55.5556	61.9865
T204	80.7407	61.4815	65.0956
T205	94.0741	71.8519	72.7774
T206	92.5926	85.1852	82.651
T207	65.9259	100	93.6207
T208	85.1852	97.037	91.4287
T209	71.1111	71.8519	72.7675
T216	82.2222	71.8519	72.7675
T220	94.0741	93.3333	86.9296
T222	83.7037	76.2963	76.0752
T226	100	64.4444	67.8493
T229	77.7778	64.4444	67.2876
T231	77.7778	77.7778	77.1711
T233	89.6296	97.037	91.4287
T237	62.963	48.1481	55.222
T243	61.4815	71.8519	72.7774
T244	94.0741	60	63.9997
T247	91.1111	74.8148	74.9693
T250	70.3704	62.2222	66.3836
T252	65.9259	37.7778	50.2346
T258	80.7407	92.5926	88.1309
T259	68.8889	52.5926	58.5198
T264	95.5556	94.0741	89.2368
T265	68.8889	100	93.6207
T267	97.037	88.1481	84.843
T269	85.1852	82.2222	80.4591
T272	79.2593	67.4074	69.4894
T275	37.7778	92.5926	88.1408
T276	73.3333	71.1111	72.4621
T279	88.1481	68.8889	70.5854
T281	89.6296	94.0741	89.2368
T283	94.0741	48.1481	55.2319
T286	86.6667	77.7778	77.1711
T287	100	71.8519	72.7774
T289	72.5926	95.5556	90.3327
T292	73.3333	51.1111	59.0552
T296	64.4444	65.9259	68.3935

## Sheet: Table S5
Supplementary Table S5. Distribution of 135 sweetpotato accessions across four resistance groups based on BLUP values
Group	Code
I	None
II	T115
III	T006、T016、T053、T061、T065、T069、T077、T100、T163、T167、T237、T252、T259、T283、T292
IV	T005、T008、T011、T019、T021、T023、T025、T031、T035、T036、T037、T044、T049、T056、T057、T063、T066、T067、
	T072、T079、T083、T084、T086、T094、T097、T098、T102、T110、T118、T122、T124、T125、T137、T143、T148、T150、
	T151、T152、T154、T159、 T160、T162、T169、T170、T174、T188、T189、T190、T191、T195、T198、T204、T205、T209、
	T216、T222、T226、T229、T231、T243、T244、T247、T250、T272、T276、T279、T286、T287、T296
V	T003、T012、T014、T017、T018、T042、T048、T050、T051、T054、T055、T058、T064、T068、T070、T071、T081、T085、
	T109、T111、T114、T116、T120、T121、T126、T127、T133、T135、T140、T141、T145、T146、T153、T175、T176、T181、
	T197、T206、T207、T208、T220、T233、T258、T264、T265、T267、T269、T275、T281、T289

## Sheet: Table S6
Supplementary Table S6. List of candidate genes located within all QTLs associated with BSRR resistance in sweetpotato
GWAS loci	Significant GWAS loci	Pvalue	Gene ID	Gene Symbol	Annotation	sigSNP
qBSRR 1.1	Chr1_37165240	5.87982	evm.model.Scaffold1.3003	None	precursor of CEP5
	Chr1_37165240	5.87982	evm.model.Scaffold1.3004	RBP47C	polyadenylate-binding protein RBP47-like
	Chr1_37165240	5.87982	evm.model.Scaffold1.3005	UROS	uroporphyrinogen-III synthase, chloroplastic-like
	Chr1_37165240	5.87982	evm.model.Scaffold1.3006	SCP1	Serine carboxypeptidase
	Chr1_37165240	5.87982	evm.model.Scaffold1.3007	SCP1	Serine carboxypeptidase
	Chr1_37165240	5.87982	evm.model.Scaffold1.3008	SCPL40	Serine carboxypeptidase-like
	Chr1_37165240	5.87982	evm.model.Scaffold1.3009	SCPL40	Serine carboxypeptidase-like
	Chr1_37165240	5.87982	evm.model.Scaffold1.3010	None	Leucine-zipper of ternary complex factor MIP1	37165234/37165240/
	Chr1_37165240	5.87982	evm.model.Scaffold1.3011	None	Protein of unknown function (DUF1645)
	Chr1_37165240	5.87982	evm.model.Scaffold1.3012	Apeh	Acylamino-acid-releasing enzyme
	Chr1_37165240	5.87982	evm.model.Scaffold1.3013	None	protein MIZU-KUSSEI 1
	Chr1_37165240	5.87982	evm.model.Scaffold1.3014	MYB73	transcription factor MYB77-like
	Chr1_37165240	5.87982	evm.model.Scaffold1.3015	CTC1	CST complex subunit CTC1
	Chr1_37165240	5.87982	evm.model.Scaffold1.3016	CTC1	CST complex subunit CTC1
	Chr1_37165240	5.87982	evm.model.Scaffold1.3017	CTC1	PREDICTED: CST complex subunit CTC1 isoform X4
	Chr1_37165240	5.87982	evm.model.Scaffold1.3018	MAPKKK5	mitogen-activated protein kinase kinase kinase 5-like
	Chr1_37165240	5.87982	evm.model.Scaffold1.3019	OSB1	protein OSB1, mitochondrial-like
qBSRR 5.1	Chr5_19988491	7.17249	evm.model.Scaffold5.993.11	PPL1	psbP-like protein 1, chloroplastic
	Chr5_19988491	7.17249	evm.model.Scaffold5.992	PNM1	pentatricopeptide repeat-containing protein PNM1, mitochondrial
	Chr5_19988491	7.17249	evm.model.Scaffold5.995	At3g52300	ATP synthase subunit d, mitochondrial-like
	Chr5_19988491	7.17249	evm.model.Scaffold5.996	rplY	ribosomal protein
	Chr5_19988491	7.17249	evm.model.Scaffold5.997.2	GPA3	RING finger protein B isoform X2	19988491/
	Chr5_19988491	7.17249	evm.model.Scaffold5.998	At3g18640	Zinc finger CCCH domain-containing protein
	Chr5_19988491	7.17249	evm.model.Scaffold5.999	LNG2	protein LONGIFOLIA 1-like
	Chr5_19988491	7.17249	evm.model.Scaffold5.1000	None	Domain of unknown function (DUF4283)
	Chr5_19988491	7.17249	evm.model.Scaffold5.1001	TCP5	transcription factor TCP17-like
	Chr5_19988491	7.17249	evm.model.Scaffold5.1002	None	exonuclease V
	Chr5_19988491	7.17249	evm.model.Scaffold5.1003	None	GRF zinc finger containing protein
	Chr5_19988491	7.17249	evm.model.Scaffold5.1005	NTF2	nuclear transport factor 2-like isoform X1	20101142/
	Chr5_19988491	7.17249	evm.model.Scaffold5.1006	None	Protein of unknown function (DUF1118)
	Chr5_19988491	7.17249	evm.model.Scaffold5.1007	RPA1B	replication protein A 70 kDa DNA-binding subunit B-like
	Chr5_19988491	7.17249	evm.model.Scaffold5.1008	None	-	20158023/
	Chr5_19988491	7.17249	evm.model.Scaffold5.1009	None	uncharacterized protein LOC116011244 isoform X1	20158023/
	Chr5_19988491	7.17249	evm.model.Scaffold5.1010_evm.model.Scaffold5.1011	EXO70E2	exocyst complex component EXO70E2-like
	Chr5_19988491	7.17249	evm.model.Scaffold5.1012	At2g29900	presenilin-like protein At2g29900
	Chr5_19988491	7.17249	evm.model.Scaffold5.1013	RBG3	glycine-rich RNA-binding protein 2, mitochondrial-like
	Chr5_19988491	7.17249	evm.model.Scaffold5.1014	Dhx9	glycine-rich RNA-binding protein 2, mitochondrial-like
	Chr5_19988491	7.17249	evm.model.Scaffold5.1016	RPS16	EEF1A lysine methyltransferase 2 isoform X2
	Chr5_19988491	7.17249	evm.model.Scaffold5.1017	PSP	phosphoserine phosphatase, chloroplastic
qBSRR 6.1	Chr6_13420528	8.85119	evm.model.Scaffold6.740	None	plant mutator transposase zinc finger
	Chr6_13420528	8.85119	evm.model.Scaffold6.741	None	uncharacterized protein LOC116027018
	Chr6_13420528	8.85119	evm.model.Scaffold6.742_evm.model.Scaffold6.743	ATHBNone15	homeobox-leucine zipper protein ATHB-15-like isoform X1
	Chr6_13420528	8.85119	evm.model.Scaffold6.744	NLE1	notchless protein homolog
	Chr6_13420528	8.85119390061949	evm.model.Scaffold6.745	NLE1	notchless protein homolog	13388953/13389150/13389544/13390486/
	Chr6_13420528	8.85119	evm.model.Scaffold6.746	None	-	13388953/13389150/13389544/13390486/
	Chr6_13420528	8.85119	evm.model.Scaffold6.748	None	-	13420528/
	Chr6_13420528	8.85119	evm.model.Scaffold6.749	ROMT-15	Tricin synthase
	Chr6_13420528	8.85119	evm.model.Scaffold6.750	None	Tricin synthase
	Chr6_13420528	8.85119	evm.model.Scaffold6.751	LIP4	PREDICTED: GDSL esterase/lipase At1g09390-like
	Chr6_13420528	8.85119	evm.model.Scaffold6.752	LIP4	PREDICTED: GDSL esterase/lipase LIP-4-like
qBSRR 6.2	Chr6_19803916	5.85598	evm.model.Scaffold6.1087	At1g80640	probable receptor-like protein kinase At1g80640
	Chr6_19803916	5.85598	evm.model.Scaffold6.1088	ERF003	ethylene-responsive transcription factor ERF003-like
	Chr6_19803916	5.85598	evm.model.Scaffold6.1090_evm.model.Scaffold6.1091	At4g17486	deSI-like protein At4g17486
	Chr6_19803916	5.85598	evm.model.Scaffold6.1092	None	lipase-like
	Chr6_19803916	5.85598	evm.model.Scaffold6.1093	ZFP1	zinc finger protein 1-like
	Chr6_19803916	5.85598	evm.model.Scaffold6.1095	None	Protein prenyltransferase alpha subunit repeat-containing protein
qBSRR 9.1	Chr9_27062879	5.90848	evm.model.Scaffold9.1789_evm.model.Scaffold9.1790	None	uncharacterized protein LOC116025861
	Chr9_27062879	5.90848	evm.model.Scaffold9.1791	RNF44	RING finger protein
	Chr9_27062879	5.90848	evm.model.Scaffold9.1792	None	cyclin-dependent protein kinase inhibitor SMR9-like
	Chr9_27062879	5.90848	evm.model.Scaffold9.1793	sym-2	heterogeneous nuclear ribonucleoprotein F-like isoform X1
	Chr9_27062879	5.90848	evm.model.Scaffold9.1794	armc8	armadillo repeat-containing protein 8
	Chr9_27062879	5.90848	evm.model.Scaffold9.1795	DIT1	dicarboxylate transporter 1, chloroplastic-like
	Chr9_27062879	5.90848	evm.model.Scaffold9.1797	mnmA	PREDICTED: uncharacterized protein LOC109152183 isoform X1
	Chr9_27062879	5.90848	evm.model.Scaffold9.1798	HAL3A	origin of replication complex subunit 1A-like
	Chr9_27062879	5.90848	evm.model.Scaffold9.1799	PLS1	1-acyl-sn-glycerol-3-phosphate acyltransferase PLS1 isoform X1	27062829/27062879/27062881/
	Chr9_27062879	5.90848	evm.model.Scaffold9.1801	None	extensin-2-like
	Chr9_27062879	5.90848	evm.model.Scaffold9.1802.1	BB	E3 ubiquitin-protein ligase BIG BROTHER-like
	Chr9_27062879	5.90848	evm.model.Scaffold9.1803	SRP72	signal recognition particle subunit SRP72-like
	Chr9_27062879	5.90848	evm.model.Scaffold9.1804	PUB4	U-box domain-containing protein
	Chr9_27062879	5.90848	evm.model.Scaffold9.1805	None	uncharacterized protein LOC116025907
	Chr9_27062879	5.90848	evm.model.Scaffold9.1806	PUB4	U-box domain-containing protein
qBSRR 11.1	Chr11_3247200	5.07366	evm.model.Scaffold11.605	None	NYN domain
	Chr11_3247200	5.07366	evm.model.Scaffold11.606.3	MED26C	probable mediator of RNA polymerase II transcription subunit 26c isoform X2
	Chr11_3247200	5.07366	evm.model.Scaffold11.607	DF1	trihelix transcription factor GT-2-like
	Chr11_3247200	5.07366	evm.model.Scaffold11.608	LSM3B	PREDICTED: sm-like protein LSM3B
	Chr11_3247200	5.07366	evm.model.Scaffold11.609	None	MADS-box protein FBP24-like isoform X1
	Chr11_3247200	5.07366	evm.model.Scaffold11.610.1	CARA	carbamoyl-phosphate synthase small chain, chloroplastic-like
	Chr11_3247200	5.07366	evm.model.Scaffold11.611	ATG13B	autophagy-related protein 13b-like
	Chr11_3247200	5.07366	evm.model.Scaffold11.612	ATG13B	autophagy-related protein 13b-like
	Chr11_3247200	5.07366	evm.model.Scaffold11.613	None	-
	Chr11_3247200	5.07366	evm.model.Scaffold11.614	NAGK	PREDICTED: acetylglutamate kinase, chloroplastic-like
	Chr11_3247200	5.07366	evm.model.Scaffold11.615	At1g49180	serine/threonine-protein kinase ATG1t isoform X1
	Chr11_3247200	5.07366	evm.model.Scaffold11.616	KCS11	3-ketoacyl-CoA synthase 5-like
	Chr11_3247200	5.07366	evm.model.Scaffold11.617	KCS5	3-ketoacyl-CoA synthase 5-like
	Chr11_3247200	5.07366	evm.model.Scaffold11.618.1	MKS1	protein MKS1-like
	Chr11_3247200	5.07366	evm.model.Scaffold11.619	ATXR5	probable Histone-lysine N-methyltransferase ATXR5
	Chr11_3247200	5.07366	evm.model.Scaffold11.620	PME51	probable pectinesterase/pectinesterase inhibitor 51
	Chr11_3247200	5.07366	evm.model.Scaffold11.621	PME51	probable pectinesterase/pectinesterase inhibitor 51	3247200/
	Chr11_3247200	5.07366	evm.model.Scaffold11.622	HEC3	transcription factor HEC3-like
	Chr11_3247200	5.07366	evm.model.Scaffold11.623	FAS2	chromatin assembly factor 1 subunit FAS2 isoform X2
	Chr11_3247200	5.07366	evm.model.Scaffold11.624	None	isoform X1
	Chr11_3247200	5.07366	evm.model.Scaffold11.625	C/VIF2	cell wall / vacuolar inhibitor of fructosidase 2	3268361/
	Chr11_3247200	5.07366	evm.model.Scaffold11.626	NAC082	NAC domain-containing protein 82-like isoform X1	3268361/
	Chr11_3247200	5.07366	evm.model.Scaffold11.627	None	uncharacterized protein LOC115998982
	Chr11_3247200	5.07366	evm.model.Scaffold11.628	BIA1	LOW QUALITY PROTEIN: fatty alcohol:caffeoyl-CoA acyltransferase
	Chr11_3247200	5.07366	evm.model.Scaffold11.629	At3g22670	pentatricopeptide repeat-containing protein At3g22670, mitochondrial-like
	Chr11_3247200	5.07366	evm.model.Scaffold11.630	PSAN	photosystem I reaction center subunit N, chloroplastic
	Chr11_3247200	5.07366	evm.model.Scaffold11.631	PUB25	U-box domain-containing protein 25-like
	Chr11_3247200	5.07366	evm.model.Scaffold11.632	None	uncharacterized protein LOC116000508
	Chr11_3247200	5.07366	evm.model.Scaffold11.633	TBL16	protein trichome birefringence-like 14
	Chr11_3247200	5.07366	evm.model.Scaffold11.634	URT1	protein HESO1-like isoform X1
qBSRR 11.2	Chr11_23724882	5.15616	evm.model.Scaffold11.2323	None	-
	Chr11_23724882	5.15616	evm.model.Scaffold11.2324	RPL12-2	Ribosomal protein L7/L12 C-terminal domain
	Chr11_23724882	5.15616	evm.model.Scaffold11.2325	TCP20	transcription factor TCP20-like
	Chr11_23724882	5.15616	evm.model.Scaffold11.2326	ABC1	protein ABC transporter 1, mitochondrial
	Chr11_23724882	5.15616	evm.model.Scaffold11.2327	None	uncharacterized protein LOC115998444
	Chr11_23724882	5.15616	evm.model.Scaffold11.2328	GDPD1	glycerophosphodiester phosphodiesterase GDPD1, chloroplastic-like
	Chr11_23724882	5.15616	evm.model.Scaffold11.2329	KNU	zinc finger protein KNUCKLES
	Chr11_23724882	5.15616	evm.model.Scaffold11.2330	None	uncharacterized protein LOC116000264
	Chr11_23724882	5.15616	evm.model.Scaffold11.2331	KIN12A	unnamed protein product
qBSRR 11.3	Chr11_24255628	5.69846	evm.model.Scaffold11.2378	SKIP14	F-box protein SKIP14-like
	Chr11_24255628	5.69846	evm.model.Scaffold11.2379	G6PDH	glucose-6-phosphate 1-dehydrogenase, cytoplasmic isoform
	Chr11_24255628	5.69846	evm.model.Scaffold11.2380	KLCR2	protein KINESIN LIGHT CHAIN-RELATED 2-like isoform X1
	Chr11_24255628	5.69846	evm.model.Scaffold11.2381	STY13	serine/threonine-protein kinase STY13-like
	Chr11_24255628	5.69846	evm.model.Scaffold11.2382	HAT5	homeobox-leucine zipper protein HAT5-like	24255628/
	Chr11_24255628	5.69846	evm.model.Scaffold11.2383	CNGC18	cyclic nucleotide-gated ion channel 18-like	24255628/
	Chr11_24255628	5.69846	evm.model.Scaffold11.2384	None	uncharacterized protein LOC115998899
	Chr11_24255628	5.69846	evm.model.Scaffold11.2385	lig1	DNA ligase
	Chr11_24255628	5.69846	evm.model.Scaffold11.2386	TRIP11	Thyroid receptor-interacting protein
	Chr11_24255628	5.69846	evm.model.Scaffold11.2387	SMR6	cyclin-dependent protein kinase inhibitor SMR6
	Chr11_24255628	5.69846	evm.model.Scaffold11.2388	EBF2	F-box/LRR-repeat protein fbxl-1
	Chr11_24255628	5.69846	evm.model.Scaffold11.2389	GLCAK1	glucuronokinase 1
	Chr11_24255628	5.69846	evm.model.Scaffold11.2390	STY13	serine/threonine-protein kinase STY13-like isoform X1	24336980/
	Chr11_24255628	5.69846	evm.model.Scaffold11.2391	murJ	Probable lipid II flippase MurJ
	Chr11_24255628	5.69846	evm.model.Scaffold11.2392	At5g40530	ribosomal RNA-processing protein 8
	Chr11_24255628	5.69846	evm.model.Scaffold11.2393.2	None	hypothetical protein CUMW_209190
	Chr11_24255628	5.69846	evm.model.Scaffold11.2394	PCMP-H64	pentatricopeptide repeat-containing protein At1g04840-like
	Chr11_24255628	5.69846	evm.model.Scaffold11.2395	AIM32	PREDICTED: altered inheritance of mitochondria protein 32-like
	Chr11_24255628	5.69846	evm.model.Scaffold11.2397	ABCB26	ABC transporter B family member 26, chloroplastic-like
	Chr11_24255628	5.69846	evm.model.Scaffold11.2396	None	hypothetical protein C1H46_011394
	Chr11_24255628	5.69846	evm.model.Scaffold11.2398	Prim1	DNA primase small subunit-like
	Chr11_24255628	5.69846	evm.model.Scaffold11.2399	None	uncharacterized protein LOC115998530
	Chr11_24255628	5.69846	evm.model.Scaffold11.2400	9612	probable pectate lyase P18
	Chr11_24255628	5.69846	evm.model.Scaffold11.2401	BAG3	BAG family molecular chaperone regulator 2-like
	Chr11_24255628	5.69846	evm.model.Scaffold11.2402	At3g27390	uncharacterized membrane protein At3g27390-like	24460572/
	Chr11_24255628	5.69846	evm.model.Scaffold11.2403	NOI4	protein NOI4	24460572/
	Chr11_24255628	5.69846	evm.model.Scaffold11.2404	At5g40670	cystinosin homolog isoform X1
	Chr11_24255628	5.69846	evm.model.Scaffold11.2405	Leo1	RNA polymerase-associated protein
	Chr11_24255628	5.69846	evm.model.Scaffold11.2406	None	uncharacterized protein LOC115998350
	Chr11_24255628	5.69846	evm.model.Scaffold11.2407	LONRF3	probable E3 ubiquitin-protein ligase TRIML1
	Chr11_24255628	5.69846	evm.model.Scaffold11.2408	CXE11	probable carboxylesterase 11
	Chr11_24255628	5.69846	evm.model.Scaffold11.2409	FBXL2	PREDICTED: F-box/LRR-repeat protein 4-like
	Chr11_24255628	5.69846	evm.model.Scaffold11.2410	BETA	PREDICTED: serine/threonine protein phosphatase 2A 57 kDa regulatory subunit B theta isoform-like
	Chr11_24255628	5.69846	evm.model.Scaffold11.2411	2026-08-06	PREDICTED: AUGMIN subunit 6
qBSRR 15.1	Chr15_3543732	5.83846	evm.model.Scaffold15.350	None	uncharacterized protein LOC116004947
	Chr15_3543732	5.83846	evm.model.Scaffold15.351	NAT7	nucleobase-ascorbate transporter 7-like
	Chr15_3543732	5.83846	evm.model.Scaffold15.352	AXY4	protein ALTERED XYLOGLUCAN 4
	Chr15_3543732	5.83846	evm.model.Scaffold15.353	PBL28	hypothetical protein EZV62_017664
	Chr15_3543732	5.83846	evm.model.Scaffold15.354	MLP423	PREDICTED: MLP-like protein 423
	Chr15_3543732	5.83846	evm.model.Scaffold15.355	At5g40230	WAT1-related protein At3g28050-like
	Chr15_3543732	5.83846	evm.model.Scaffold15.356	At3g28050	WAT1-related protein At3g28050-like	3543732/
	Chr15_3543732	5.83846	evm.model.Scaffold15.357	None	uncharacterized protein LOC116004783
	Chr15_3543732	5.83846	evm.model.Scaffold15.358	SCPL18	serine carboxypeptidase-like 18 isoform X3
	Chr15_3543732	5.83846	evm.model.Scaffold15.359	None	ankyrin repeat family protein
	Chr15_3543732	5.83846	evm.model.Scaffold15.360.1	THRRS	threonine--tRNA ligase, mitochondrial 1
	Chr15_3543732	5.83846	evm.model.Scaffold15.361	purB	Adenylosuccinate lyase

## Sheet: Table S7
Supplementary Table S7. Candidate genes identified within all significant QTL intervals, classified according to conserved protein domains and functional categories
Gene	protein_id	all_domains	domains_count	Category
EBF2	evm.model.Scaffold11.2388	F-box domain; F-box domain; Leucine-rich repeat, cysteine-containing subtype; Leucine-rich repeat, cysteine-containing subtype; Leucine-rich repeat, cysteine-containing subtype; Leucine-rich repeat, cysteine-containing subtype; Leucine-rich repeat, cysteine-containing subtype; Leucine-rich repeat, cysteine-containing subtype; Leucine-rich repeat, cysteine-containing subtype	9	F-box/LRR (COI1-like)
FBXL2	evm.model.Scaffold11.2409	Leucine-rich repeat, cysteine-containing subtype; Leucine-rich repeat, cysteine-containing subtype; Leucine-rich repeat, cysteine-containing subtype; Leucine-rich repeat, cysteine-containing subtype; Leucine-rich repeat, cysteine-containing subtype; Leucine-rich repeat, cysteine-containing subtype; Leucine-rich repeat, cysteine-containing subtype; COI1, F-box; Leucine-rich repeat; -; F-box/LRR-re…	11	F-box/LRR (COI1-like)
PUB25	evm.model.Scaffold11.631	U-box domain; U-box domain; PUB protein, U-box domain, plant; U-box domain-containing protein-like, ARM repeat region	4	U-box E3 ligase
PUB4	evm.model.Scaffold9.1804	PUB protein, U-box domain, plant; U-box domain; Armadillo; Armadillo; Armadillo; Armadillo; Armadillo; U-box domain; PUB2-4-like, N-terminal domain; U-box domain-containing protein-like, ARM repeat region	10	U-box E3 ligase
PUB4	evm.model.Scaffold9.1806	Armadillo; Armadillo; Armadillo; Armadillo; Armadillo; U-box domain-containing protein-like, ARM repeat region	6	U-box E3 ligase
NAC082	evm.model.Scaffold11.626	NAC domain	1	NAC transcription factor
HEC3	evm.model.Scaffold11.622	Myc-type, basic helix-loop-helix (bHLH) domain; -; Myc-type, basic helix-loop-helix (bHLH) domain	3	bHLH transcription factor
MAPKKK5	evm.model.Scaffold1.3018	Protein kinase domain; Protein kinase domain	2	Kinase-only (non-RLK)
STY13	evm.model.Scaffold11.2381	-; Protein kinase domain; Serine-threonine/tyrosine-protein kinase, catalytic domain	3	Kinase-only (non-RLK)
STY13	evm.model.Scaffold11.2390	-; Protein kinase domain; Serine-threonine/tyrosine-protein kinase, catalytic domain	3	Kinase-only (non-RLK)
At1g49180	evm.model.Scaffold11.615	Protein kinase domain; Protein kinase domain	2	Kinase-only (non-RLK)
PBL28	evm.model.Scaffold15.353	Tyrosine-protein kinase, catalytic domain; Protein kinase domain	2	Kinase-only (non-RLK)
At1g80640	evm.model.Scaffold6.1087	-; Serine-threonine/tyrosine-protein kinase, catalytic domain; Protein kinase domain	3	Kinase-only (non-RLK)
RBP47C	evm.model.Scaffold1.3004	-; -; RNA recognition motif domain; RNA recognition motif domain; RNA recognition motif domain; RNA recognition motif domain; RNA recognition motif domain; RNA recognition motif domain	8	Other
UROS	evm.model.Scaffold1.3005	Tetrapyrrole biosynthesis, uroporphyrinogen III synthase; Tetrapyrrole biosynthesis, uroporphyrinogen III synthase	2	Other
SCP1	evm.model.Scaffold1.3006	Peptidase S10, serine carboxypeptidase	1	Other
SCP1	evm.model.Scaffold1.3007	Peptidase S10, serine carboxypeptidase	1	Other
SCPL40	evm.model.Scaffold1.3008	Peptidase S10, serine carboxypeptidase; Peptidase S10, serine carboxypeptidase	2	Other
SCPL40	evm.model.Scaffold1.3009	Peptidase S10, serine carboxypeptidase	1	Other
None	evm.model.Scaffold1.3010	Domain of unknown function DUF547; Ternary complex factor MIP1, leucine-zipper	2	Other
None	evm.model.Scaffold1.3011	Protein of unknown function DUF1645, plant	1	Other
Apeh	evm.model.Scaffold1.3012	Peptidase S9, prolyl oligopeptidase, catalytic domain	1	Other
None	evm.model.Scaffold1.3013	Protein MIZU-KUSSEI 1-like, plant	1	Other
MYB73	evm.model.Scaffold1.3014	SANT/Myb domain; SANT/Myb domain; SANT/Myb domain; SANT/Myb domain; SANT/Myb domain; SANT/Myb domain	6	Other
CTC1	evm.model.Scaffold1.3016	CST complex subunit CTC1, plant	1	Other
CTC1	evm.model.Scaffold1.3017	CST complex subunit CTC1, plant	1	Other
RPL12-2	evm.model.Scaffold11.2324	Large ribosomal subunit protein bL12; Large ribosomal subunit protein bL12, C-terminal	2	Other
TCP20	evm.model.Scaffold11.2325	Transcription factor TCP subgroup	1	Other
ABC1	evm.model.Scaffold11.2326	ADCK3-like domain; ABC1 atypical kinase-like domain	2	Other
None	evm.model.Scaffold11.2327	Protein of unknown function DUF7810	1	Other
GDPD1	evm.model.Scaffold11.2328	Glycerophosphodiester phosphodiesterase domain	1	Other
None	evm.model.Scaffold11.2330	BRO1 domain; BRO1 domain	2	Other
SKIP14	evm.model.Scaffold11.2378	F-box domain; F-box protein SKIP28-like, C-terminal domain	2	Other
G6PDH	evm.model.Scaffold11.2379	Glucose-6-phosphate dehydrogenase, NAD-binding; Glucose-6-phosphate dehydrogenase, C-terminal	2	Other
KLCR2	evm.model.Scaffold11.2380	Tetratricopeptide repeat; Tetratricopeptide repeat; Tetratricopeptide repeat; Tetratricopeptide repeat; Tetratricopeptide repeat; Tetratricopeptide repeat; Tetratricopeptide repeat; Tetratricopeptide repeat; Tetratricopeptide repeat; Tetratricopeptide repeat; Tetratricopeptide repeat; -; -	13	Other
HAT5	evm.model.Scaffold11.2382	Homeodomain; Homeodomain; Leucine zipper, homeobox-associated; Homeodomain	4	Other
CNGC18	evm.model.Scaffold11.2383	Ion transport domain; Cyclic nucleotide-binding domain; Cyclic nucleotide-binding domain; Cyclic nucleotide-binding domain	4	Other
SMR6	evm.model.Scaffold11.2387	-	1	Other
GLCAK1	evm.model.Scaffold11.2389	GHMP kinase N-terminal domain; GHMP kinase, C-terminal domain	2	Other
murJ	evm.model.Scaffold11.2391	Peptidoglycan biosynthesis protein MurJ	1	Other
At5g40530	evm.model.Scaffold11.2392	-; Ribosomal RNA processing protein 8	2	Other
None	evm.model.Scaffold11.2393.2	Glucose-6-phosphate 1-epimerase; Aldose 1-/Glucose-6-phosphate 1-epimerase	2	Other
PCMP-H64	evm.model.Scaffold11.2394	Pentatricopeptide repeat; Pentatricopeptide repeat; Pentatricopeptide repeat; Pentatricopeptide repeat; Pentatricopeptide repeat; Pentatricopeptide repeat; Pentatricopeptide repeat; DYW domain; E2 motif; E motif	10	Other
AIM32	evm.model.Scaffold11.2395	Thioredoxin-like ferredoxin; Thioredoxin-like ferredoxin	2	Other
ABCB26	evm.model.Scaffold11.2397	-; AAA+ ATPase domain; ABC transporter type 1, transmembrane domain; ABC transporter-like, ATP-binding domain	4	Other
Prim1	evm.model.Scaffold11.2398	DNA primase, small subunit; DNA primase, small subunit, eukaryotic/archaeal	2	Other
None	evm.model.Scaffold11.2399	-; Methyltransferase type 11	2	Other
9612	evm.model.Scaffold11.2400	Pectate lyase; Pectate lyase	2	Other
BAG3	evm.model.Scaffold11.2401	Ubiquitin-like domain	1	Other
NOI4	evm.model.Scaffold11.2403	RIN4, pathogenic type III effector avirulence factor Avr cleavage site	1	Other
At5g40670	evm.model.Scaffold11.2404	PQ-loop repeat; PQ-loop repeat; PQ-loop repeat	3	Other
LONRF3	evm.model.Scaffold11.2407	Zinc finger, C3HC4 RING-type; Zinc finger, RING-type	2	Other
CXE11	evm.model.Scaffold11.2408	Alpha/beta hydrolase fold-3	1	Other
BETA	evm.model.Scaffold11.2410	Protein phosphatase 2A, regulatory B subunit, B56	1	Other
MED26C	evm.model.Scaffold11.606.3	Transcription elongation factor, TFIIS/CRSP70, N-terminal, sub-type; Transcription factor IIS, N-terminal; -	3	Other
DF1	evm.model.Scaffold11.607	-; -; SANT/Myb domain; SANT/Myb domain; Myb/SANT-like DNA-binding domain 4; Myb/SANT-like DNA-binding domain 4	6	Other
LSM3B	evm.model.Scaffold11.608	Sm domain, eukaryotic/archaea-type; Sm domain, eukaryotic/archaea-type; Sm-like protein Lsm3	3	Other
None	evm.model.Scaffold11.609	Transcription factor, MADS-box; Transcription factor, MADS-box	2	Other
CARA	evm.model.Scaffold11.610.1	Glutamine amidotransferase; Carbamoyl-phosphate synthase small subunit, N-terminal domain; Carbamoyl-phosphate synthase small subunit, N-terminal domain; Carbamoyl-phosphate synthase small subunit, GATase1 domain	4	Other
ATG13B	evm.model.Scaffold11.611	Autophagy-related protein 13, N-terminal	1	Other
NAGK	evm.model.Scaffold11.614	N-Acetyl-L-glutamate kinase, cyclic; Aspartate/glutamate/uridylate kinase	2	Other
KCS11	evm.model.Scaffold11.616	FAE1/Type III polyketide synthase-like protein	1	Other
KCS5	evm.model.Scaffold11.617	FAE1/Type III polyketide synthase-like protein; Beta-ketoacyl-[acyl-carrier-protein] synthase III, C-terminal	2	Other
MKS1	evm.model.Scaffold11.618.1	VQ	1	Other
ATXR5	evm.model.Scaffold11.619	Zinc finger, PHD-finger; SET domain; -; Zinc finger, PHD-type; -	5	Other
PME51	evm.model.Scaffold11.620	Pectinesterase inhibitor domain; Pectinesterase inhibitor domain; Pectinesterase, catalytic	3	Other
PME51	evm.model.Scaffold11.621	Pectinesterase, catalytic; Pectinesterase inhibitor domain; Pectinesterase inhibitor domain	3	Other
FAS2	evm.model.Scaffold11.623	CAF1B/HIR1, beta-propeller domain; WD40 repeat; WD40 repeat; WD40 repeat; WD40 repeat; WD40 repeat; WD40 repeat	7	Other
C/VIF2	evm.model.Scaffold11.625	Pectinesterase inhibitor domain; -; Pectinesterase inhibitor domain	3	Other
BIA1	evm.model.Scaffold11.628	-	1	Other
At3g22670	evm.model.Scaffold11.629	Pentatricopeptide repeat; Pentatricopeptide repeat; Pentatricopeptide repeat; PROP1-like, PPR domain; Pentatricopeptide repeat	5	Other
PSAN	evm.model.Scaffold11.630	Photosystem I reaction centre subunit N, chloroplastic	1	Other
TBL16	evm.model.Scaffold11.633	Trichome birefringence-like, C-terminal domain; Trichome birefringence-like, N-terminal domain	2	Other
URT1	evm.model.Scaffold11.634	-; Poly(A) RNA polymerase, mitochondrial-like, central palm domain	2	Other
None	evm.model.Scaffold15.350	PADRE domain	1	Other
NAT7	evm.model.Scaffold15.351	Nucleobase cation symporter 2 family	1	Other
AXY4	evm.model.Scaffold15.352	Trichome birefringence-like, C-terminal domain; Trichome birefringence-like, N-terminal domain	2	Other
MLP423	evm.model.Scaffold15.354	-; Bet v I/Major latex protein; Bet v I/Major latex protein	3	Other
At3g28050	evm.model.Scaffold15.356	EamA domain	1	Other
None	evm.model.Scaffold15.357	PGG domain; PGG domain	2	Other
SCPL18	evm.model.Scaffold15.358	Peptidase S10, serine carboxypeptidase	1	Other
None	evm.model.Scaffold15.359	PGG domain	1	Other
THRRS	evm.model.Scaffold15.360.1	Threonine-tRNA ligase catalytic core domain; -; Anticodon-binding; Threonine-tRNA ligase, class IIa, anticodon-binding domain; Threonyl/alanyl tRNA synthetase, SAD; TGS; Threonyl/alanyl tRNA synthetase, SAD; Aminoacyl-tRNA synthetase, class II (G/ P/ S/T)	8	Other
purB	evm.model.Scaffold15.361	-; Fumarate lyase, N-terminal; Adenylosuccinate lyase PurB, C-terminal	3	Other
None	evm.model.Scaffold5.1000	Domain of unknown function DUF4283	1	Other
TCP5	evm.model.Scaffold5.1001	Transcription factor TCP subgroup	1	Other
NTF2	evm.model.Scaffold5.1005	Nuclear transport factor 2 domain; -; Nuclear transport factor 2, eukaryote; RNA recognition motif domain; RNA recognition motif domain	5	Other
None	evm.model.Scaffold5.1006	Protein of unknown function DUF1118	1	Other
RPA1B	evm.model.Scaffold5.1007	Replication factor-A protein 1, N-terminal; -; Replication factor A, C-terminal; Replication protein A 70 kDa DNA-binding subunit B/D, first OB fold domain; Replication factor A, C-terminal, eukaryotes; -; Replication protein A, OB domain	7	Other
EXO70E2	evm.model.Scaffold5.1010_evm.model.Scaffold5.1011	Exocyst complex subunit Exo70, C-terminal; -	2	Other
At2g29900	evm.model.Scaffold5.1012	Presenilin/signal peptide peptidase; Peptidase A22A, presenilin	2	Other
RBG3	evm.model.Scaffold5.1013	RNA recognition motif domain; RNA recognition motif domain; NsCP33-like, RNA recognition motif 2	3	Other
RPS16	evm.model.Scaffold5.1016	Small ribosomal subunit protein uS9	1	Other
PSP	evm.model.Scaffold5.1017	-; -	2	Other
PNM1	evm.model.Scaffold5.992	Pentatricopeptide repeat; Pentatricopeptide repeat; Pentatricopeptide repeat; Pentatricopeptide repeat	4	Other
PPL1	evm.model.Scaffold5.993.11	PsbP, C-terminal	1	Other
At3g52300	evm.model.Scaffold5.995	ATP synthase, F0 complex, subunit D, mitochondrial	1	Other
rplY	evm.model.Scaffold5.996	Large ribosomal subunit protein bL25, L25 domain; Large ribosomal subunit protein bL25, beta domain	2	Other
GPA3	evm.model.Scaffold5.997.2	-	1	Other
LNG2	evm.model.Scaffold5.999	DUF3741-associated sequence motif; LONGIFOLIA 1/2-like, C-terminal domain	2	Other
ERF003	evm.model.Scaffold6.1088	AP2/ERF domain; AP2/ERF domain; AP2/ERF domain	3	Other
At4g17486	evm.model.Scaffold6.1090_evm.model.Scaffold6.1091	PPPDE peptidase domain; PPPDE peptidase domain	2	Other
None	evm.model.Scaffold6.1092	-; Fungal lipase-type domain	2	Other
None	evm.model.Scaffold6.1095	Protein prenyltransferase, alpha subunit; Protein prenyltransferase, alpha subunit; Protein prenyltransferase, alpha subunit	3	Other
None	evm.model.Scaffold6.740	Zinc finger, SWIM-type; Zinc finger, PMZ-type	2	Other
None	evm.model.Scaffold6.741	Transposase, MuDR, plant	1	Other
ATHBNone15	evm.model.Scaffold6.742_evm.model.Scaffold6.743	Homeodomain; START domain; -; START domain; MEKHLA; -; Homeodomain; Homeodomain	8	Other
NLE1	evm.model.Scaffold6.744	-; WD40 repeat; WD40 repeat; WD40 repeat; WD40 repeat; WD40 repeat; WD40 repeat; WD40 repeat	8	Other
NLE1	evm.model.Scaffold6.745	NLE; WD40 repeat; WD40 repeat; WD40 repeat; WD40 repeat; -; WD40 repeat; WD40 repeat; WD40 repeat; WD40 repeat	10	Other
ROMT-15	evm.model.Scaffold6.749	Class I-like SAM-dependent O-methyltransferase	1	Other
None	evm.model.Scaffold6.750	Class I-like SAM-dependent O-methyltransferase	1	Other
LIP4	evm.model.Scaffold6.751	GDSL lipase/esterase	1	Other
LIP4	evm.model.Scaffold6.752	GDSL lipase/esterase	1	Other
None	evm.model.Scaffold9.1789_evm.model.Scaffold9.1790	Pyrrolo-quinoline quinone repeat domain	1	Other
RNF44	evm.model.Scaffold9.1791	-; Zinc finger, RING-type; Zinc finger, RING-type	3	Other
None	evm.model.Scaffold9.1792	-	1	Other
sym-2	evm.model.Scaffold9.1793	-; RNA recognition motif domain; RNA recognition motif domain; RNA recognition motif domain; -; RNA recognition motif domain; RNA recognition motif domain; RNA recognition motif domain; -	9	Other
armc8	evm.model.Scaffold9.1794	Armadillo; Armadillo; Armadillo; Armadillo; Armadillo; Armadillo; Armadillo; Armadillo	8	Other
DIT1	evm.model.Scaffold9.1795	-; Solute carrier family 13	2	Other
mnmA	evm.model.Scaffold9.1797	tRNA-specific 2-thiouridylase MnmA-like; tRNA-specific 2-thiouridylase MnmA-like, C-terminal domain; -; tRNA-specific 2-thiouridylase MnmA-like, central domain	4	Other
HAL3A	evm.model.Scaffold9.1798	Zinc finger, PHD-finger; Zinc finger, PHD-type; Flavoprotein	3	Other
PLS1	evm.model.Scaffold9.1799	Acyltransferase, C-terminal domain; Phospholipid/glycerol acyltransferase; Phospholipid/glycerol acyltransferase; -	4	Other
None	evm.model.Scaffold9.1801	Extensin domain	1	Other
BB	evm.model.Scaffold9.1802.1	Zinc finger, RING-type; Zinc finger, RING-type	2	Other
SRP72	evm.model.Scaffold9.1803	-; Signal recognition particle, SRP72 subunit, RNA-binding	2	Other

## Sheet: Table S8
Supplementary Table S8. Candidate genes co-localized between GWAS signals and DEG analyses under BSRR stress, including physical positions and functional annotations
GWAS + DEG_T0、T18、T30
chromosome	Gene ID	Gene Symbol	Physical location	Gene annotation
Chr11	evm.model.Scaffold11.631	PUB25	3284442..3286361(-)	U-box domain-containing protein 25-like
Chr11	evm.model.Scaffold11.2379	G6PDH	24228242..24233539(-)	glucose-6-phosphate 1-dehydrogenase, cytoplasmic isoform
Chr11	evm.model.Scaffold11.2390	STY13	24335142..24338716(-)	serine/threonine-protein kinase STY13-like isoform X1
Note: Strand orientation is indicated in parentheses; “+” = forward strand, “−” = reverse strand.
GWAS + DEG_T0
chromosome	Gene ID	Gene Symbol	Physical location	Gene annotation
Chr1	evm.model.Scaffold1.3003	None	37120030..37120329(+)	precursor of CEP5
Chr1	evm.model.Scaffold1.3005	UROS	37127099..37131461(+)	uroporphyrinogen-III synthase, chloroplastic-like
Chr1	evm.model.Scaffold1.3008	SCPL40	37135613..37151043(-)	Serine carboxypeptidase-like
Chr9	evm.model.Scaffold9.1789_evm.model.Scaffold9.1790	None	27014522..27019903(+)	uncharacterized protein LOC116025861
Chr9	evm.model.Scaffold9.1798	HAL3A	27051210..27058048(+)	origin of replication complex subunit 1A-like
Chr9	evm.model.Scaffold9.1801	None	27064978..27065289(-)	extensin-2-like
Chr9	evm.model.Scaffold9.1802.1	BB	27081219..27085257(-)	E3 ubiquitin-protein ligase BIG BROTHER-like
Chr9	evm.model.Scaffold9.1806	PUB4	27102149..27106105(+)	U-box domain-containing protein
Chr11	evm.model.Scaffold11.617	KCS5	3230782..3231857(+)	3-ketoacyl-CoA synthase 5-like
Chr11	evm.model.Scaffold11.631	PUB25	3284442..3286361(-)	U-box domain-containing protein 25-like
Chr11	evm.model.Scaffold11.633	TBL16	3296786..3300463(+)	protein trichome birefringence-like 14
Chr11	evm.model.Scaffold11.2379	G6PDH	24228242...24233539(-)	glucose-6-phosphate 1-dehydrogenase, cytoplasmic isoform
Chr11	evm.model.Scaffold11.2385	lig1	24273022..24276567(-)	DNA ligase
Chr11	evm.model.Scaffold11.2386	TRIP11	24276575..24279381(-)	Thyroid receptor-interacting protein
Chr11	evm.model.Scaffold11.2390	STY13	24335142..24338716(-)	serine/threonine-protein kinase STY13-like isoform X1
Chr11	evm.model.Scaffold11.2391	murJ	24343979..24349338(+)	Probable lipid II flippase MurJ
Chr11	evm.model.Scaffold11.2400	9612	24418773..24421405(-)	probable pectate lyase P18
Chr15	evm.model.Scaffold15.357	None	3569485..3571820(-)	uncharacterized protein LOC116004783
Note: Strand orientation is indicated in parentheses; “+” = forward strand, “−” = reverse strand.
GWAS + DEG_T18
chromosome	Gene ID	Gene Symbol	Physical location	Gene annotation
Chr1	evm.model.Scaffold1.3003	None	37120030..37120329(+)	precursor of CEP5
Chr1	evm.model.Scaffold1.3005	UROS	37127099...37131461(+)	uroporphyrinogen-III synthase, chloroplastic-like
Chr1	evm.model.Scaffold1.3006	SCP1	37130940..37132271(-)	Serine carboxypeptidase
Chr1	evm.model.Scaffold1.3009	SCPL40	37151434..37156170(-)	Serine carboxypeptidase-like
Chr1	evm.model.Scaffold1.3012	Apeh	37179057..37184595(-)	Acylamino-acid-releasing enzyme
Chr5	evm.model.Scaffold5.999	LNG2	20030700..20036279(+)	protein LONGIFOLIA 1-like
Chr9	evm.model.Scaffold9.1789_evm.model.Scaffold9.1790	None	27014522...27019903(+)	uncharacterized protein LOC116025861
Chr9	evm.model.Scaffold9.1798	HAL3A	27051210...27058048(+)	origin of replication complex subunit 1A-like
Chr11	evm.model.Scaffold11.608	LSM3B	3207907..3210971(+)	PREDICTED: sm-like protein LSM3B
Chr11	evm.model.Scaffold11.610.1	CARA	3211329..3214734(+)	carbamoyl-phosphate synthase small chain, chloroplastic-like
Chr11	evm.model.Scaffold11.614	NAGK	3222096..3223903(+)	PREDICTED: acetylglutamate kinase, chloroplastic-like
Chr11	evm.model.Scaffold11.631	PUB25	3284442..3286361(-)	U-box domain-containing protein 25-like
Chr11	evm.model.Scaffold11.2379	G6PDH	24228242...24233539(-)	glucose-6-phosphate 1-dehydrogenase, cytoplasmic isoform
Chr11	evm.model.Scaffold11.2382	HAT5	24255710..24257414(+)	homeobox-leucine zipper protein HAT5-like
Chr11	evm.model.Scaffold11.2385	lig1	24273022..24276567(-)	DNA ligase
Chr11	evm.model.Scaffold11.2386	TRIP11	24276575...24279381(-)	Thyroid receptor-interacting protein
Chr11	evm.model.Scaffold11.2390	STY13	24335142...24338716(-)	serine/threonine-protein kinase STY13-like isoform X1
Chr11	evm.model.Scaffold11.2393.2	None	24358214..24367537(-)	hypothetical protein CUMW_209190
Chr11	evm.model.Scaffold11.2395	AIM32	24379148..24381819(-)	PREDICTED: altered inheritance of mitochondria protein 32-like
Chr11	evm.model.Scaffold11.2398	Prim1	24393622..24398381(-)	DNA primase small subunit-like
Chr15	evm.model.Scaffold15.354	MLP423	3537291..3540376(+)	PREDICTED: MLP-like protein 423
Chr15	evm.model.Scaffold15.357	None	3569485..3571820(-)	uncharacterized protein LOC116004783
Chr15	evm.model.Scaffold15.361	purB	3599081..3605120(+)	Adenylosuccinate lyase
Note: Strand orientation is indicated in parentheses; “+” = forward strand, “−” = reverse strand.
GWAS + DEG_T30
chromosome	Gene ID	Gene Symbol	Physical location	Gene annotation
Chr1	evm.model.Scaffold1.3009	SCPL40	37151434...37156170(-)	Serine carboxypeptidase-like
Chr1	evm.model.Scaffold1.3011	None	37177051..37178482(+)	Protein of unknown function (DUF1645)
Chr1	evm.model.Scaffold1.3012	Apeh	37179057...37184595(-)	Acylamino-acid-releasing enzyme
Chr1	evm.model.Scaffold1.3018	MAPKKK5	37207307..37211052(-)	mitogen-activated protein kinase kinase kinase 5-like
Chr5	evm.model.Scaffold5.1017	PSP	20200565..20209045(-)	phosphoserine phosphatase, chloroplastic
Chr9	evm.model.Scaffold9.1797	mnmA	27046020..27050400(+)	PREDICTED: uncharacterized protein LOC109152183 isoform X1
Chr9	evm.model.Scaffold9.1802.1	BB	27081219...27085257(-)	E3 ubiquitin-protein ligase BIG BROTHER-like
Chr9	evm.model.Scaffold9.1803	SRP72	27089810..27094016(+)	signal recognition particle subunit SRP72-like
Chr9	evm.model.Scaffold9.1806	PUB4	27102149...27106105(+)	U-box domain-containing protein
Chr11	evm.model.Scaffold11.608	LSM3B	3207907...3210971(+)	PREDICTED: sm-like protein LSM3B
Chr11	evm.model.Scaffold11.614	NAGK	3222096...3223903(+)	PREDICTED: acetylglutamate kinase, chloroplastic-like
Chr11	evm.model.Scaffold11.615	At1g49180	3224284..3227199(-)	serine/threonine-protein kinase ATG1t isoform X1
Chr11	evm.model.Scaffold11.618.1	MKS1	3232147..3234550(-)	protein MKS1-like
Chr11	evm.model.Scaffold11.631	PUB25	3284442..3286361(-)	U-box domain-containing protein 25-like
Chr11	evm.model.Scaffold11.2328	GDPD1	23747137..23749403(-)	glycerophosphodiester phosphodiesterase GDPD1, chloroplastic-like
Chr11	evm.model.Scaffold11.2379	G6PDH	24228242...24233539(-)	glucose-6-phosphate 1-dehydrogenase, cytoplasmic isoform
Chr11	evm.model.Scaffold11.2389	GLCAK1	24329518..24333471(-)	glucuronokinase 1
Chr11	evm.model.Scaffold11.2390	STY13	24335142..24338716(-)	serine/threonine-protein kinase STY13-like isoform X1
Chr11	evm.model.Scaffold11.2392	At5g40530	24349641..24351995(-)	ribosomal RNA-processing protein 8
Chr15	evm.model.Scaffold15.356	At3g28050	3541411..3542607(-)	WAT1-related protein At3g28050-like
Chr15	evm.model.Scaffold15.361	purB	3599081..3605120(+)	Adenylosuccinate lyase
Note: Strand orientation is indicated in parentheses; “+” = forward strand, “−” = reverse strand.

## Sheet: Table S9
Supplementary Table S9. DEGs between CK-GS87 and CK-XX groups.
ID	CK-GS87-1	CK-GS87-2	CK-GS87-3	CK-XX-1	CK-XX-2	CK-XX-3	log2FoldChange	pvalue	FDR	type	Unigene	Symbol	COG_annotation	SWISS_pro_annotation	NR_annotation	Description	GO_annotation	EC	KEGG_ko	KEGG_Pathway	PFAM
evm.model.Scaffold16.24	0	0.207623527664952	0	2.79810439731424	1.90862495373632	2.20710549185584	5.11707561239949	0.000201342883514017	0.000929430547093126	up	evm.model.Scaffold16.24	-	-	-	-	-	-	-	-	-	-
evm.model.Scaffold16.85	0	0	0	0.992055195411411	0.984282620769804	1.20387572283046	4.45743692081033	0.0105414188234084	0.0305968891374761	up	evm.model.Scaffold16.85	psbA	-	Photosystem II protein	photosystem II reaction center protein D1	Photosynthetic reaction centre protein	-	1.10.3.9	K02703:photosystem II P680 reaction center D1 protein ,	ko00195:Photosynthesis,	Photo_RC
evm.model.Scaffold25.8	0.361963578704207	0.21215679246113	0.722465187505602	2.05504883547287	1.86164807913066	1.47461633298665	2.04251593209258	0.00192588978621856	0.00692952650676017	up	evm.model.Scaffold25.8	GALT3	-	Hydroxyproline O-galactosyltransferase	hydroxyproline O-galactosyltransferase GALT3	Galactoside-binding lectin	GO:0000003:reproduction/GO:0000139:Golgi membrane/GO:0003006:developmental process involved in reproduction/GO:0003674:molecular_function/GO:0003824:catalytic activity/GO:0005488:binding/GO:0005575:cellular_component/GO:0005622:intracellular anatomical structure/GO:0005623:obsolete cell/GO:0005737:cytoplasm/GO:0005794:Golgi apparatus/GO:0006029:proteoglycan metabolic process/GO:0006464:cellular p…	-			DUF295,Gal-bind_lectin,Galactosyl_T
evm.model.Scaffold27.10	0.769872998668081	1.30359292292422	1.96347994973788	10.6423258578964	11.983564725007	11.3156863607222	3.08096570213656	1.38182174085145e-22	3.95219796887921e-21	up	evm.model.Scaffold27.10	DDB_G0281937	Nucleotide-binding protein implicated in inhibition of septum formation;Cell cycle control, cell division, chromosome partitioning	7-methyl-GTP pyrophosphatase	7-methyl-GTP pyrophosphatase-like isoform X2	Maf-like protein	GO:0003674:molecular_function/GO:0003824:catalytic activity/GO:0005575:cellular_component/GO:0005622:intracellular anatomical structure/GO:0005623:obsolete cell/GO:0005737:cytoplasm/GO:0016462:pyrophosphatase activity/GO:0016787:hydrolase activity/GO:0016817:hydrolase activity, acting on acid anhydrides/GO:0016818:hydrolase activity, acting on acid anhydrides, in phosphorus-containing anhydrides/…	-			Maf
evm.model.Scaffold29.21	39.31849736162	41.2810141917887	44.4511175425083	17.6801916013915	20.8307336821332	19.6672766601016	-1.09202196083516	1.11435399338606e-20	2.85715838608781e-19	down	evm.model.Scaffold29.21	-	-	-	PREDICTED: uncharacterized protein LOC109181759	-	-	-	-	-	-
evm.model.Scaffold32.7	1.18351179647177	0.822149643128061	1.0936312000184	0.173124386296016	0.386477972459852	0.504214475135761	-1.52886251288567	0.00641923240222101	0.0199235239422504	down	evm.model.Scaffold32.7	PT4	Inorganic phosphate transporter;Inorganic ion transport and metabolism	Low affinity inorganic phosphate transporter	inorganic phosphate transporter 1-11-like	Inorganic phosphate transporter	GO:0003674:molecular_function/GO:0005215:transporter activity/GO:0005315:inorganic phosphate transmembrane transporter activity/GO:0005575:cellular_component/GO:0005623:obsolete cell/GO:0005886:plasma membrane/GO:0005887:integral component of plasma membrane/GO:0006810:transport/GO:0006811:ion transport/GO:0006817:phosphate ion transport/GO:0006820:anion transport/GO:0008150:biological_process/GO…	-			Sugar_tr
evm.model.Scaffold19.4	4.43442622963961	3.59880781285917	3.63115562005559	7.1852557363131	9.02259069038987	10.572307788149	1.21094788379737	4.24926018844069e-05	0.000225451819451827	up	evm.model.Scaffold19.4	KIN14E	Kinesin (KAR3 subfamily);Cytoskeleton	Kinesin-like protein	kinesin-like protein KIN-14E	Belongs to the TRAFAC class myosin-kinesin ATPase superfamily. Kinesin family	GO:0000166:nucleotide binding/GO:0000226:microtubule cytoskeleton organization/GO:0000902:cell morphogenesis/GO:0000904:cell morphogenesis involved in differentiation/GO:0001578:microtubule bundle formation/GO:0003002:regionalization/GO:0003674:molecular_function/GO:0003774:motor activity/GO:0003777:microtubule motor activity/GO:0003779:actin binding/GO:0003824:catalytic activity/GO:0005488:bindi…	-			EF-hand_1,FERM_M,FERM_N,Kinesin,Microtub_bd,MyTH4
evm.model.Scaffold19.6	67.4222110954775	70.9774440411747	65.3070505021511	25.0624470419725	29.9170112365559	28.0059510258454	-1.28218528722164	5.49750748834808e-26	1.88640695133466e-24	down	evm.model.Scaffold19.6	LECRKS5	-	Probable L-type lectin-domain containing receptor kinase	probable L-type lectin-domain containing receptor kinase S.5	Legume lectin domain	GO:0000166:nucleotide binding/GO:0003674:molecular_function/GO:0003824:catalytic activity/GO:0004672:protein kinase activity/GO:0004674:protein serine/threonine kinase activity/GO:0005488:binding/GO:0005524:ATP binding/GO:0005575:cellular_component/GO:0005623:obsolete cell/GO:0005886:plasma membrane/GO:0006464:cellular protein modification process/GO:0006468:protein phosphorylation/GO:0006793:pho…	-			KNOX1,Lectin_legB,Pkinase,Pkinase_Tyr
evm.model.Scaffold19.7	13.3605043310523	11.8263454113366	9.4332406280885	6.64089579823099	3.73962640456949	4.6174970158563	-1.19658463932458	1.74679541204233e-06	1.19230589543592e-05	down	evm.model.Scaffold19.7	LECRKS4	-	L-type lectin-domain containing receptor kinase	probable L-type lectin-domain containing receptor kinase S.5	Legume lectin domain	GO:0000166:nucleotide binding/GO:0003674:molecular_function/GO:0003824:catalytic activity/GO:0004672:protein kinase activity/GO:0004674:protein serine/threonine kinase activity/GO:0005488:binding/GO:0005524:ATP binding/GO:0005575:cellular_component/GO:0005623:obsolete cell/GO:0005886:plasma membrane/GO:0006464:cellular protein modification process/GO:0006468:protein phosphorylation/GO:0006793:pho…	-			KNOX1,Lectin_legB,Pkinase,Pkinase_Tyr
evm.model.Scaffold19.8	69.1594705224775	66.3681980702741	70.373132538378	39.8343635212742	28.0641317793108	32.0097998941547	-1.03383392910092	7.86488767678095e-14	1.2667585349305e-12	down	evm.model.Scaffold19.8	-	-	-	probable L-type lectin-domain containing receptor kinase S.5	L-type lectin-domain containing receptor kinase	GO:0000166:nucleotide binding/GO:0003674:molecular_function/GO:0003824:catalytic activity/GO:0004672:protein kinase activity/GO:0004674:protein serine/threonine kinase activity/GO:0005488:binding/GO:0005524:ATP binding/GO:0005575:cellular_component/GO:0005623:obsolete cell/GO:0005886:plasma membrane/GO:0006464:cellular protein modification process/GO:0006468:protein phosphorylation/GO:0006793:pho…	-			KNOX1,Lectin_legB,Pkinase,Pkinase_Tyr
evm.model.Scaffold19.9	74.6177490564357	76.774566674329	70.4671137517038	21.7241716402591	25.1462944241421	25.0138622410329	-1.61249353118949	9.65983777027944e-56	1.11396896296076e-53	down	evm.model.Scaffold19.9	LECRKS5	Serine/threonine protein kinase;	Probable L-type lectin-domain containing receptor kinase	probable L-type lectin-domain containing receptor kinase S.5	Legume lectin domain	GO:0000166:nucleotide binding/GO:0003674:molecular_function/GO:0003824:catalytic activity/GO:0004672:protein kinase activity/GO:0004674:protein serine/threonine kinase activity/GO:0005488:binding/GO:0005524:ATP binding/GO:0005575:cellular_component/GO:0005623:obsolete cell/GO:0005886:plasma membrane/GO:0006464:cellular protein modification process/GO:0006468:protein phosphorylation/GO:0006793:pho…	-			KNOX1,Lectin_legB,Pkinase,Pkinase_Tyr
evm.model.Scaffold19.10	24.8016304085355	21.8053748975995	24.9686623529659	11.6000154739051	9.27124476453447	8.96745223462689	-1.25405680817215	2.89492363812853e-12	4.01710420224924e-11	down	evm.model.Scaffold19.10	LECRK41	-	L-type lectin-domain containing receptor kinase	probable L-type lectin-domain containing receptor kinase S.5	Legume lectin domain	GO:0000166:nucleotide binding/GO:0003674:molecular_function/GO:0003824:catalytic activity/GO:0004672:protein kinase activity/GO:0004674:protein serine/threonine kinase activity/GO:0005488:binding/GO:0005524:ATP binding/GO:0005575:cellular_component/GO:0005623:obsolete cell/GO:0005886:plasma membrane/GO:0006464:cellular protein modification process/GO:0006468:protein phosphorylation/GO:0006793:pho…	-			KNOX1,Lectin_legB,Pkinase,Pkinase_Tyr
evm.model.Scaffold19.17	1.45932499160675	1.71070089695771	1.26219416854705	0.384246730617096	0.0953090565886254	0.27977393558736	-2.53234619266378	0.00156021281917715	0.00575319953485397	down	evm.model.Scaffold19.17	PILS3	-	Protein PIN-LIKES	protein PIN-LIKES 3-like	Transporter	GO:0003674:molecular_function/GO:0005215:transporter activity/GO:0005575:cellular_component/GO:0006810:transport/GO:0008150:biological_process/GO:0016020:membrane/GO:0016021:integral component of membrane/GO:0022857:transmembrane transporter activity/GO:0031224:intrinsic component of membrane/GO:0044425:obsolete membrane part/GO:0051179:localization/GO:0051234:establishment of localization/GO:005…	-			Mem_trans
evm.model.Scaffold19.22	0.433598916425092	0.254144230899384	0.216361632003639	8.13450663717901	6.93803399208707	5.5418167537444	4.51109846655272	1.58190272108449e-19	3.80847981134307e-18	up	evm.model.Scaffold19.22	rbm24	Predicted RNA-binding protein SEB4 (RRM superfamily);General function prediction only	RNA-binding protein	RNA-binding protein 24-like	RNA recognition motif	-	-			RRM_1
evm.model.Scaffold20.4	6.15973479195697	7.27763592816928	7.40579659878109	2.72974813131782	2.94593657415889	3.20798715141598	-1.21703610599866	1.78655403492284e-08	1.62300079683368e-07	down	evm.model.Scaffold20.4	OTU9	-	OVARIAN TUMOR DOMAIN-containing deubiquitinating enzyme	OVARIAN TUMOR DOMAIN-containing deubiquitinating enzyme 12 isoform X2	OTU domain-containing protein	-	-			OTU
evm.model.Scaffold20.7	0.920996216925149	1.07964234385775	0.612757510884381	3.63753571650851	4.21054232218194	5.00277244820658	2.32336696708754	0.00372727311113851	0.0123972451497173	up	evm.model.Scaffold20.7	GET3B	-	ATPase	ATPase ARSA1-like	Anion-transporting ATPase	GO:0000166:nucleotide binding/GO:0003674:molecular_function/GO:0003824:catalytic activity/GO:0005215:transporter activity/GO:0005488:binding/GO:0005524:ATP binding/GO:0006810:transport/GO:0006811:ion transport/GO:0006812:cation transport/GO:0006820:anion transport/GO:0008144:drug binding/GO:0008150:biological_process/GO:0008324:cation transmembrane transporter activity/GO:0008490:arsenite seconda…	3.6.3.16			ArsA_ATPase,zf-DNL
evm.model.Scaffold20.10	32.8430726412931	32.353322179977	35.163848058021	62.8595239800638	70.0727839689269	73.6795993163596	1.05354197969673	3.08947914724658e-35	1.61542020421765e-33	up	evm.model.Scaffold20.10	At2g39020	Histone acetyltransferase HPA2 and related acetyltransferases;	Probable acetyltransferase	probable acetyltransferase NATA1-like	FR47-like protein	GO:0001101:response to acid chemical/GO:0003674:molecular_function/GO:0003824:catalytic activity/GO:0005575:cellular_component/GO:0005622:intracellular anatomical structure/GO:0005623:obsolete cell/GO:0005737:cytoplasm/GO:0006082:organic acid metabolic process/GO:0006520:cellular amino acid metabolic process/GO:0006591:ornithine metabolic process/GO:0006807:nitrogen compound metabolic process/GO:…	2.3.1.110			Acetyltransf_1
evm.model.Scaffold20.15.2	4.3254454916293	4.96704464905803	4.08178725301576	2.32430397220991	1.81604860541394	1.66414343794881	-1.19223981634285	2.43159602030149e-08	2.18385339590022e-07	down	evm.model.Scaffold20.15.2	WAVH2	Uncharacterized protein containing a von Willebrand factor type A (vWA) domain;General function prediction only	Probable E3 ubiquitin-protein ligase	E3 ubiquitin-protein ligase WAV3-like	VWA domain containing CoxE-like protein	-	-			VWA,VWA_2,VWA_3,Vwaint,zf-ANAPC11,zf-C3HC4,zf-RING_11,zf-RING_2,zf-rbx1
evm.model.Scaffold22.12	22.4811438190401	22.6784651011448	24.0382962641682	8.49401502067543	8.72710916870275	7.21992257760223	-1.4911428470602	2.68646552909947e-37	1.5077041541646e-35	down	evm.model.Scaffold22.12	CPK16	Ca2+/calmodulin-dependent protein kinase, EF-Hand protein superfamily;Signal transduction mechanisms	Calcium-dependent protein kinase	calcium-dependent protein kinase 28	Calcium-dependent protein kinase	GO:0000166:nucleotide binding/GO:0001101:response to acid chemical/GO:0002831:regulation of response to biotic stimulus/GO:0002832:negative regulation of response to biotic stimulus/GO:0003674:molecular_function/GO:0003824:catalytic activity/GO:0004672:protein kinase activity/GO:0004674:protein serine/threonine kinase activity/GO:0004683:calmodulin-dependent protein kinase activity/GO:0004721:pho…	2.7.11.1	K13412:calcium-dependent protein kinase ,	ko04626:Plant-pathogen interaction,	CSD,EF-hand_1,EF-hand_5,EF-hand_6,EF-hand_8,Pkinase,zf-CCHC
evm.model.Scaffold22.14	1.37657797547531	0.922114457387404	1.76631168617918	4.36892634989901	2.88979773001811	3.48738376649108	1.4001129643322	0.00153344973225717	0.00567432571255014	up	evm.model.Scaffold22.14	-	-	-	uncharacterized protein LOC115998661	chalcone-flavanone isomerase family protein	GO:0003674:molecular_function/GO:0003824:catalytic activity/GO:0008150:biological_process/GO:0008152:metabolic process/GO:0009058:biosynthetic process/GO:0009812:flavonoid metabolic process/GO:0009813:flavonoid biosynthetic process/GO:0016853:isomerase activity/GO:0016872:intramolecular lyase activity/GO:0045430:chalcone isomerase activity/GO:0071704:organic substance metabolic process/GO:1901576…	-			Chalcone,PAP_fibrillin
evm.model.Scaffold23.13	1.53027063735256	1.09625222607095	0.848433476609143	0	0.0832854525266757	0	-5.27313751321258	0.000127716125125608	0.000614726651428861	down	evm.model.Scaffold23.13	-	-	-	PREDICTED: uncharacterized protein LOC109166182	Ring finger	-	-			-
evm.model.Scaffold23.17	0.663117276186108	1.03645665010344	1.87503798330621	3.60116035934342	3.13986156025568	3.91981935353598	1.58168135153255	0.00128241373299122	0.00484840700998404	up	evm.model.Scaffold23.17	-	-	-	uncharacterized protein LOC116024786 isoform X1	cellular biosynthetic process	GO:0000166:nucleotide binding/GO:0003674:molecular_function/GO:0003824:catalytic activity/GO:0004356:glutamate-ammonia ligase activity/GO:0005488:binding/GO:0005506:iron ion binding/GO:0005524:ATP binding/GO:0005575:cellular_component/GO:0005622:intracellular anatomical structure/GO:0005623:obsolete cell/GO:0005634:nucleus/GO:0005730:nucleolus/GO:0005737:cytoplasm/GO:0006082:organic acid metaboli…	1.14.11.27,3.1.3.16			Cupin_4,Gln-synt_C,Gln-synt_N,PP2C
evm.model.Scaffold23.28	2.37581826659035	1.34095705128829	1.4050490695438	4.34419074423787	4.82737336301114	4.72348691250677	1.44523995449978	9.25007160248347e-05	0.000458869688314123	up	evm.model.Scaffold23.28	GGP5	GMP synthase - Glutamine amidotransferase domain;Nucleotide transport and metabolism	Gamma-glutamyl peptidase	PREDICTED: gamma-glutamyl peptidase 5-like	glutamine amidotransferase YLR126C	GO:0003674:molecular_function/GO:0003824:catalytic activity/GO:0005575:cellular_component/GO:0005622:intracellular anatomical structure/GO:0005623:obsolete cell/GO:0005737:cytoplasm/GO:0005829:cytosol/GO:0006082:organic acid metabolic process/GO:0006508:proteolysis/GO:0006725:cellular aromatic compound metabolic process/GO:0006790:sulfur compound metabolic process/GO:0006807:nitrogen compound met…	3.4.19.16			DIOX_N,GATase,HTS
evm.model.Scaffold24.7	8.46722328463444	12.7989858505717	9.78435380283125	18.041003755264	36.454176902301	19.4367677186015	1.27061224449301	2.1900100408843e-05	0.000122445657698767	up	evm.model.Scaffold24.7	-	-	-	ribonuclease TUDOR 1	-	-	-	-	-	-
evm.model.Scaffold1.12	0	0	0	0.730754943048584	1.45005921809837	1.18237794206563	4.5661229929781	0.00780556915063124	0.0235942129143258	up	evm.model.Scaffold1.12	-	-	-	-	-	-	-	-	-	-
evm.model.Scaffold1.24	0	3.35061417059302	2.37707655084458	19.2852109107994	26.1344006204396	22.3754832622627	3.61924063392676	5.52139276660908e-10	6.02469411710669e-09	up	evm.model.Scaffold1.24	-	-	-	unnamed protein product	-	-	-	-	-	-
evm.model.Scaffold1.30	1.62277540540135	2.22770097225672	2.08830032689345	4.99669222263823	5.8988498640416	5.38301772202244	1.47084763164555	1.32306730553082e-16	2.64142804752417e-15	up	evm.model.Scaffold1.30	GCL2	-	LanC-like protein	LOW QUALITY PROTEIN: lanC-like protein GCL2	Lanthionine synthetase C-like protein	-	-			LANC_like
evm.model.Scaffold1.44	1.70467166114681	1.87341537815934	2.3391899837103	0.105198655040413	0	0.408513098749667	-3.50239397974512	7.69143104647862e-05	0.00038919491139508	down	evm.model.Scaffold1.44	BHLH162	-	Transcription factor	transcription factor bHLH162-like	Transcription factor	-	-			HLH
evm.model.Scaffold1.57	4.99942700621812	5.0233739060386	4.31849629439803	1.45188006931092	1.52281941201208	1.85249198910962	-1.55620405094548	7.66033430000707e-10	8.21493599773582e-09	down	evm.model.Scaffold1.57	-	-	-	OPA3-like protein	Optic atrophy 3 protein	-	-			OPA3
evm.model.Scaffold1.60	17.7787792768618	19.0130805992635	17.5094161741421	37.0340830591847	40.9454162657015	42.1571683035193	1.15974079896486	3.76444233609273e-22	1.05869700665949e-20	up	evm.model.Scaffold1.60	FLA9	-	Fasciclin-like arabinogalactan protein	fasciclin-like arabinogalactan protein 9	Four repeated domains in the Fasciclin I family of proteins, present in many other contexts.	GO:0005575:cellular_component/GO:0005618:cell wall/GO:0005622:intracellular anatomical structure/GO:0005623:obsolete cell/GO:0005737:cytoplasm/GO:0005794:Golgi apparatus/GO:0005886:plasma membrane/GO:0005911:cell-cell junction/GO:0009505:plant-type cell wall/GO:0009506:plasmodesma/GO:0012505:endomembrane system/GO:0016020:membrane/GO:0030054:cell junction/GO:0030312:external encapsulating structu…	-			Fasciclin
evm.model.Scaffold1.66	7.24517023981118	8.34923412583328	7.7207446371432	16.7326642959391	15.3985547782654	16.5974332987559	1.07752742741971	5.53888168637291e-07	4.08421772231672e-06	up	evm.model.Scaffold1.66	-	-	-	PREDICTED: protein NUCLEAR FUSION DEFECTIVE 6, chloroplastic/mitochondrial-like isoform X1	isoform X1	GO:0000741:karyogamy/GO:0005575:cellular_component/GO:0005622:intracellular anatomical structure/GO:0005623:obsolete cell/GO:0005737:cytoplasm/GO:0005739:mitochondrion/GO:0006996:organelle organization/GO:0006997:nucleus organization/GO:0007275:multicellular organism development/GO:0008150:biological_process/GO:0009507:chloroplast/GO:0009536:plastid/GO:0009553:embryo sac development/GO:0009559:em…	-			-
evm.model.Scaffold1.68	0	0	0.336269365729233	0.665402874971069	4.95142172033591	3.2299104758866	4.55352444164348	0.00263333656085096	0.00912651500539193	up	evm.model.Scaffold1.68	-	-	-	uncharacterized protein LOC116002683	-	-	-	-	-	-
evm.model.Scaffold1.74	1.76222110797489	2.06577235871995	1.6935266639403	13.2111287341697	14.6421727660579	13.6388692126651	2.92800328333487	1.00870618460624e-35	5.37444613760137e-34	up	evm.model.Scaffold1.74	mdmC	Predicted O-methyltransferase;General function prediction only	O-methyltransferase MdmC	uncharacterized protein LOC116032261 isoform X1	Methyltransferase domain	GO:0003674:molecular_function/GO:0003824:catalytic activity/GO:0005488:binding/GO:0005575:cellular_component/GO:0005622:intracellular anatomical structure/GO:0005623:obsolete cell/GO:0005634:nucleus/GO:0008150:biological_process/GO:0008152:metabolic process/GO:0008168:methyltransferase activity/GO:0008171:O-methyltransferase activity/GO:0008757:S-adenosylmethionine-dependent methyltransferase act…	-			Methyltransf_3
evm.model.Scaffold1.84	15.1681831205111	12.4989810637138	15.4937286659571	5.28597762894132	4.28305973569638	4.49023614597152	-1.61001474501099	2.83591979408221e-23	8.50607534436417e-22	down	evm.model.Scaffold1.84	CGL160	-	Protein CONSERVED ONLY IN THE GREEN LINEAGE 160, chloroplastic	protein CONSERVED ONLY IN THE GREEN LINEAGE 160, chloroplastic	ATP synthase protein	-	-			-
evm.model.Scaffold1.87	3.6839848677006	4.31856937543101	4.41185407836754	0.727507143301702	0	0	-4.09957615416294	0.00133335217487867	0.00501845144211041	down	evm.model.Scaffold1.87	Os01g0710700	-	Phospholipase A1-II	phospholipase A1-IIdelta-like	phospholipase	GO:0003674:molecular_function/GO:0003824:catalytic activity/GO:0004620:phospholipase activity/GO:0005575:cellular_component/GO:0005622:intracellular anatomical structure/GO:0005623:obsolete cell/GO:0005737:cytoplasm/GO:0006629:lipid metabolic process/GO:0008150:biological_process/GO:0008152:metabolic process/GO:0008970:phospholipase A1 activity/GO:0009056:catabolic process/GO:0009314:response to …	-			Lipase_3,RINGv
evm.model.Scaffold1.88	2.84111943524468	1.91504683100732	3.96953451781141	0.911721677016914	0.556663692980352	0.272342065833112	-2.32762796015881	4.6367191443269e-06	2.9407418882465e-05	down	evm.model.Scaffold1.88	At2g42690	-	Phospholipase	phospholipase A1-IIdelta-like	Lipase (class 3)	GO:0003674:molecular_function/GO:0003824:catalytic activity/GO:0004620:phospholipase activity/GO:0005575:cellular_component/GO:0005622:intracellular anatomical structure/GO:0005623:obsolete cell/GO:0005737:cytoplasm/GO:0006629:lipid metabolic process/GO:0008150:biological_process/GO:0008152:metabolic process/GO:0008970:phospholipase A1 activity/GO:0009056:catabolic process/GO:0009314:response to …	-			Lipase_3,RINGv
evm.model.Scaffold1.122.3	0.567494459722813	0.706826181472982	0.283174202719354	1.05063611837537	1.45936640178321	1.01997172922735	1.20573570572037	0.00848287145595825	0.0253532448071273	up	evm.model.Scaffold1.122.3	J	MADS box transcription factor;Transcription	MADS-box protein JOINTLESS	MADS-box protein SHORT VEGETATIVE PHASE-like protein 1	K-box region	-	-			K-box,SRF-TF
evm.model.Scaffold1.123.1	11.8777925393114	12.1907954693901	11.8538053535475	5.78851394001585	4.34482688227261	2.73648503787293	-1.47336276653372	1.13132226711003e-12	1.63452768054141e-11	down	evm.model.Scaffold1.123.1	BCA5	Carbonic anhydrase;Inorganic ion transport and metabolism	Beta carbonic anhydrase 5, chloroplastic	beta carbonic anhydrase 5, chloroplastic-like isoform X1	Reversible hydration of carbon dioxide	-	4.2.1.1	K01673:carbonic anhydrase ,	ko00910:Nitrogen metabolism,	Pro_CA
evm.model.Scaffold1.125	1.48547776923411	1.1609057460836	1.02126251814063	2.86830773344757	3.2662425079906	3.38581057532007	1.38777463885699	3.13597305309148e-07	2.40151082874945e-06	up	evm.model.Scaffold1.125	-	-	-	uncharacterized protein LOC116020628	Protein of unknown function (DUF563)	-	-			DUF563
evm.model.Scaffold1.131	0.858071009557593	0.469409714720762	0.970516554506318	1.63802074190601	2.40976024650164	2.85141579072059	1.58662736885655	0.00036117204130618	0.00157346901900769	up	evm.model.Scaffold1.131	AMC1	-		metacaspase-1-like	Caspase domain	GO:0003674:molecular_function/GO:0003824:catalytic activity/GO:0004175:endopeptidase activity/GO:0004197:cysteine-type endopeptidase activity/GO:0006508:proteolysis/GO:0006807:nitrogen compound metabolic process/GO:0006950:response to stress/GO:0006952:defense response/GO:0008150:biological_process/GO:0008152:metabolic process/GO:0008233:peptidase activity/GO:0008234:cysteine-type peptidase activ…	-			Peptidase_C14,zf-LSD1
evm.model.Scaffold1.187	21.3328951882703	16.0621095019099	22.6098495628288	3.44925901105093	3.88739279745521	3.28356610817833	-2.48945069257649	1.17473566124096e-58	1.51367087370615e-56	down	evm.model.Scaffold1.187	SEND33	-	Ferredoxin-1, chloroplastic	ferredoxin-A-like	Ferredoxins are iron-sulfur proteins that transfer electrons in a wide variety of metabolic reactions	GO:0003674:molecular_function/GO:0003824:catalytic activity/GO:0005488:binding/GO:0005575:cellular_component/GO:0005622:intracellular anatomical structure/GO:0005623:obsolete cell/GO:0005737:cytoplasm/GO:0006091:generation of precursor metabolites and energy/GO:0008150:biological_process/GO:0008152:metabolic process/GO:0009055:electron transfer activity/GO:0009314:response to radiation/GO:0009416…	-	K02639:ferredoxin,	ko00195:Photosynthesis,	Fer2
evm.model.Scaffold1.205	13.1534890625151	13.5582992019346	14.2019755515166	4.53447937300736	4.38786729197483	5.97820639380926	-1.44400703540044	8.97651463482921e-16	1.67184275149419e-14	down	evm.model.Scaffold1.205	DMP3	-	Protein	protein DMP3	Protein of unknown function (DUF679)	GO:0000325:plant-type vacuole/GO:0005575:cellular_component/GO:0005622:intracellular anatomical structure/GO:0005623:obsolete cell/GO:0005737:cytoplasm/GO:0005773:vacuole/GO:0005774:vacuolar membrane/GO:0005783:endoplasmic reticulum/GO:0005789:endoplasmic reticulum membrane/GO:0007275:multicellular organism development/GO:0007568:aging/GO:0008150:biological_process/GO:0009705:plant-type vacuole m…	-			DUF679
evm.model.Scaffold1.222	1.93738434266106	2.04845064324981	2.23676149138134	0.787688187924047	0.930377133518662	1.05601197685495	-1.15257101059567	0.000647882873251413	0.00264462291319936	down	evm.model.Scaffold1.222	Bp10	-	L-ascorbate oxidase homolog	PREDICTED: L-ascorbate oxidase homolog	Multicopper oxidase	GO:0003674:molecular_function/GO:0003824:catalytic activity/GO:0005488:binding/GO:0005507:copper ion binding/GO:0005575:cellular_component/GO:0005576:extracellular region/GO:0008150:biological_process/GO:0008152:metabolic process/GO:0016491:oxidoreductase activity/GO:0043167:ion binding/GO:0043169:cation binding/GO:0046872:metal ion binding/GO:0046914:transition metal ion binding/GO:0055114:obsol…	-			Cu-oxidase,Cu-oxidase_2,Cu-oxidase_3,zf-CCHC
evm.model.Scaffold1.228	1.56701442384266	0.823456024976251	1.02459127471867	3.20122113252053	3.49375415260208	2.07185913185946	1.36145622054853	0.000307443103797472	0.00136290601832634	up	evm.model.Scaffold1.228	-	-	-	uncharacterized protein LOC116027586	-	-	-			-
evm.model.Scaffold1.236	12.3637937524195	13.239551671677	12.3139984780367	5.1582701862253	4.65481194381158	3.76771189606123	-1.47067536038921	1.03896618086872e-29	4.32988298644218e-28	down	evm.model.Scaffold1.236	CSC1	-	Calcium permeable stress-gated cation channel	calcium permeable stress-gated cation channel 1-like	Conserved gene of	GO:0003674:molecular_function/GO:0005215:transporter activity/GO:0005216:ion channel activity/GO:0005227:calcium activated cation channel activity/GO:0005261:cation channel activity/GO:0005575:cellular_component/GO:0005623:obsolete cell/GO:0005886:plasma membrane/GO:0006810:transport/GO:0006811:ion transport/GO:0006812:cation transport/GO:0006950:response to stress/GO:0006970:response to osmotic …	-			PHM7_cyt,RSN1_7TM,RSN1_TM
evm.model.Scaffold1.241	17.4391231724269	15.0589074974445	17.6903889181296	5.59802574553582	7.80395506467488	6.81049694629803	-1.3010714104556	6.80852565833689e-13	1.00672901347364e-11	down	evm.model.Scaffold1.241	DSP1	-	Tyrosine-protein phosphatase	tyrosine-protein phosphatase DSP1-like	tyrosine-protein phosphatase At1g05000	-	3.1.3.48			Myb_DNA-bind_4,Y_phosphatase2
evm.model.Scaffold1.244.1	2.86835686203383	2.47036807492875	2.51204615161288	6.4735805124304	6.42286116943008	5.83573655473748	1.26388558635631	2.8602775159968e-07	2.20434265079338e-06	up	evm.model.Scaffold1.244.1	-	-	-	PREDICTED: non-specific lipid-transfer protein-like	Nonspecific lipid-transfer protein	-	-			LTP_2,Tryp_alpha_amyl
evm.model.Scaffold1.270	8.26379702736989	8.55627485061356	8.58201625188524	3.35496398954289	3.57524722195105	4.42314663347628	-1.1482302310665	3.98050254623108e-10	4.43048002666664e-09	down	evm.model.Scaffold1.270	-	Uncharacterized protein conserved in bacteria;Function unknown	-	uncharacterized protein LOC116027282 isoform X2	Peptidogalycan biosysnthesis/recognition	-	-			FemAB_like
evm.model.Scaffold1.284	17.6205691313604	20.2891278204211	22.267376716289	7.51528605580531	12.2571043341145	9.69460676422717	-1.01712855316965	5.2928652724767e-07	3.91538700809605e-06	down	evm.model.Scaffold1.284	-	-	-	uncharacterized protein LOC115995767	-	-	-			-
evm.model.Scaffold1.297	0.911930243741752	1.06901471221584	0.718491001471263	3.4121643663832	3.85562937435305	4.60079894075335	2.15843832356755	7.77620520569495e-11	9.36965946898025e-10	up	evm.model.Scaffold1.297	GPT2	-	Glucose-6-phosphate/phosphate translocator 2, chloroplastic	glucose-6-phosphate/phosphate translocator 2, chloroplastic-like	Glucose-6-phosphate phosphate translocator 2	GO:0003674:molecular_function/GO:0005215:transporter activity/GO:0005315:inorganic phosphate transmembrane transporter activity/GO:0005342:organic acid transmembrane transporter activity/GO:0005575:cellular_component/GO:0005622:intracellular anatomical structure/GO:0005623:obsolete cell/GO:0005737:cytoplasm/GO:0005773:vacuole/GO:0005774:vacuolar membrane/GO:0006810:transport/GO:0006811:ion transp…	-			TPT
evm.model.Scaffold1.308	0.751678693121103	0.881159044038891	0.818357104396288	2.02418516788396	1.87443763724505	2.94765943677367	1.49853291546391	0.00118568231177778	0.00452100397700498	up	evm.model.Scaffold1.308	PER27	-	Peroxidase	anionic peroxidase swpa9	Removal of H(2)O(2), oxidation of toxic reductants, biosynthesis and degradation of lignin, suberization, auxin catabolism, response to environmental stresses such as wounding, pathogen attack and oxidative stress	GO:0003674:molecular_function/GO:0003824:catalytic activity/GO:0004601:peroxidase activity/GO:0005488:binding/GO:0005575:cellular_component/GO:0005576:extracellular region/GO:0005618:cell wall/GO:0005623:obsolete cell/GO:0005911:cell-cell junction/GO:0006950:response to stress/GO:0006979:response to oxidative stress/GO:0008150:biological_process/GO:0008152:metabolic process/GO:0009056:catabolic p…	1.11.1.7	K00430:peroxidase ,	ko00940:Phenylpropanoid biosynthesis,	peroxidase
evm.model.Scaffold1.312	1.47578028824801	2.11443307699144	1.63644439108588	0.485724353836448	0.0803197984307704	0.550139054349824	-2.21049601053627	0.000860751907915618	0.00340032683159846	down	evm.model.Scaffold1.312	CRK7	-	Cysteine-rich receptor-like protein kinase	uncharacterized protein LOC116032916	Cysteine-rich receptor-like protein kinase	GO:0000166:nucleotide binding/GO:0003674:molecular_function/GO:0003824:catalytic activity/GO:0004672:protein kinase activity/GO:0004674:protein serine/threonine kinase activity/GO:0005488:binding/GO:0005524:ATP binding/GO:0005575:cellular_component/GO:0005623:obsolete cell/GO:0005886:plasma membrane/GO:0006464:cellular protein modification process/GO:0006468:protein phosphorylation/GO:0006793:pho…	-			Pkinase,Pkinase_Tyr,Stress-antifung
evm.model.Scaffold1.331	1.34844422190955	0.74386840916515	2.05816159158294	3.21112602725273	3.57450004384824	2.58516471007804	1.16960924090939	0.00609118865154156	0.0190269597272334	up	evm.model.Scaffold1.331	-	-	-	-	-	-	-	-	-	-
evm.model.Scaffold1.337	3.69571730358499	3.36958438528852	2.51737958293265	1.73767629769515	1.49418699331297	1.23710371518035	-1.08883385544489	0.0014856813840585	0.00551534372400373	down	evm.model.Scaffold1.337	MYB74	Transcription factor, Myb superfamily;Transcription	Transcription factor	transcription factor MYB41-like	transcription factor	GO:0000981:DNA-binding transcription factor activity, RNA polymerase II-specific/GO:0000988:obsolete transcription factor activity, protein binding/GO:0000989:obsolete transcription factor activity, transcription factor binding/GO:0001067:regulatory region nucleic acid binding/GO:0001076:obsolete transcription factor activity, RNA polymerase II transcription factor binding/GO:0001101:response to …	-			Myb_DNA-binding
evm.model.Scaffold1.340	0.814354549702237	1.36375875013611	1.39321707737922	0.459478195769496	0.569847833077255	0.278792272655475	-1.43800100239382	0.0143906378491054	0.0398858952396243	down	evm.model.Scaffold1.340	-	-	-	uncharacterized protein LOC116020810	-	-	-			DUF3774
evm.model.Scaffold1.342	14.3986732505199	29.1959619747448	14.3695951496126	50.7205684414567	57.5666701795297	54.4626594610061	1.51762394072366	5.35150041268223e-09	5.23642552972839e-08	up	evm.model.Scaffold1.342	-	-	-	-	-	-	-	-	-	-
evm.model.Scaffold1.356	56.2070834100605	53.8587294964467	55.7784408479325	124.637563086367	138.432320021125	177.829642486671	1.4239591923189	2.8811871126419e-40	1.84681168857287e-38	up	evm.model.Scaffold1.356	-	-	-	uncharacterized protein LOC116020012	Root cap	-	-			Root_cap
evm.model.Scaffold1.358	50.4705926874982	57.7608653963897	52.7584216871452	27.554333052552	19.0376663567226	17.1271386168013	-1.32778343705271	8.67043406137863e-21	2.24356364979628e-19	down	evm.model.Scaffold1.358	NDA1	-	Internal alternative NAD(P)H-ubiquinone oxidoreductase A1, mitochondrial	internal alternative NAD(P)H-ubiquinone oxidoreductase A1, mitochondrial-like	Pyridine nucleotide-disulphide oxidoreductase	-	1.6.5.9			Pyr_redox_2
evm.model.Scaffold1.359	96.4085682788433	86.4099461637579	91.2899270233641	36.8300491296486	37.0248453687784	33.2957628485681	-1.34478562772595	2.43523239046311e-45	1.90408031025219e-43	down	evm.model.Scaffold1.359	NDA2	NADH dehydrogenase, FAD-containing subunit;Energy production and conversion	Internal alternative NAD(P)H-ubiquinone oxidoreductase A2, mitochondrial	internal alternative NAD(P)H-ubiquinone oxidoreductase A1, mitochondrial-like	Pyridine nucleotide-disulphide oxidoreductase	-	1.6.5.9			Pyr_redox_2
evm.model.Scaffold1.387	2.77113905977479	2.8185353224605	2.96889147972742	26.9193738312411	26.3092356856944	27.1493507405276	3.24225508980709	6.23020939764652e-112	2.66684641250106e-109	up	evm.model.Scaffold1.387	ALN	Dihydroorotase and related cyclic amidohydrolases;Nucleotide transport and metabolism	Allantoinase	PREDICTED: allantoinase	allantoinase	GO:0000255:allantoin metabolic process/GO:0000256:allantoin catabolic process/GO:0003674:molecular_function/GO:0003824:catalytic activity/GO:0004038:allantoinase activity/GO:0004518:nuclease activity/GO:0004519:endonuclease activity/GO:0004520:endodeoxyribonuclease activity/GO:0004536:deoxyribonuclease activity/GO:0005488:binding/GO:0005575:cellular_component/GO:0005622:intracellular anatomical s…	3.5.2.5	K01466:allantoinase ,	ko00230:Purine metabolism,	Amidohydro_1
evm.model.Scaffold1.390	18.7851919599464	22.8468224040153	16.6381890703309	38.7196613449879	49.4581104416555	57.847422126488	1.3440954154335	3.57710488012609e-16	6.90671129568688e-15	up	evm.model.Scaffold1.390	HSFB2A	Heat shock transcription factor;Transcription	Heat stress transcription factor	heat stress transcription factor B-2a-like	Heat Stress Transcription Factor	GO:0003674:molecular_function/GO:0003676:nucleic acid binding/GO:0003677:DNA binding/GO:0003700:DNA-binding transcription factor activity/GO:0005488:binding/GO:0005575:cellular_component/GO:0005622:intracellular anatomical structure/GO:0005623:obsolete cell/GO:0005634:nucleus/GO:0006139:nucleobase-containing compound metabolic process/GO:0006351:transcription, DNA-templated/GO:0006355:regulation …	-			HSF_DNA-bind
evm.model.Scaffold1.391	2.68831328183557	4.02677414736134	1.49049124269174	1.17974131346222	0.438936844397345	0.715817997358652	-1.7956428142506	0.00806937665179469	0.0242696328856824	down	evm.model.Scaffold1.391	Prpf4b	U4/U6-associated splicing factor PRP4;RNA processing and modification	Serine/threonine-protein kinase PRP4 homolog	serine/threonine-protein kinase prpf4B-like isoform X1	Protein kinase domain	GO:0000166:nucleotide binding/GO:0003674:molecular_function/GO:0003824:catalytic activity/GO:0004672:protein kinase activity/GO:0004674:protein serine/threonine kinase activity/GO:0005488:binding/GO:0005524:ATP binding/GO:0005575:cellular_component/GO:0005622:intracellular anatomical structure/GO:0005623:obsolete cell/GO:0005634:nucleus/GO:0005654:nucleoplasm/GO:0005681:spliceosomal complex/GO:00…	2.7.11.1			Pkinase
evm.model.Scaffold1.397	2.04895787585595	2.76582533033222	3.22214061903248	0.858294944344704	0.486611632740128	0.714209417589306	-1.95469391524172	9.76225467518258e-06	5.85341267383039e-05	down	evm.model.Scaffold1.397	At5g22620	Phosphoglycerate mutase;Carbohydrate transport and metabolism	Probable	probable 2-carboxy-D-arabinitol-1-phosphatase	Phosphoglycerate mutase family	-	3.1.3.16			His_Phos_1
evm.model.Scaffold1.404	0.670266788597818	0.349210461625149	0.445942123824213	1.25009650634726	1.53213804176432	1.64194370822699	1.59695262405011	0.00796702596758034	0.0240046815570558	up	evm.model.Scaffold1.404	BHLH162	-	Transcription factor	transcription factor bHLH162	helix loop helix domain	GO:0000976:transcription regulatory region sequence-specific DNA binding/GO:0000977:RNA polymerase II transcription regulatory region sequence-specific DNA binding/GO:0001012:/GO:0001067:regulatory region nucleic acid binding/GO:0003674:molecular_function/GO:0003676:nucleic acid binding/GO:0003677:DNA binding/GO:0003690:double-stranded DNA binding/GO:0003700:DNA-binding transcription factor activ…	-			HLH
evm.model.Scaffold1.416	4.17692511296288	4.08827384611497	3.44001586956863	1.40144783598359	1.31101244376017	1.86588957432823	-1.33918746335057	6.96998994613899e-07	5.04375633494957e-06	down	evm.model.Scaffold1.416	ERF9	-	Ethylene-responsive transcription factor	ethylene-responsive transcription factor 4-like	ethylene-responsive transcription factor	GO:0000160:phosphorelay signal transduction system/GO:0003674:molecular_function/GO:0003676:nucleic acid binding/GO:0003677:DNA binding/GO:0003700:DNA-binding transcription factor activity/GO:0005488:binding/GO:0005575:cellular_component/GO:0005622:intracellular anatomical structure/GO:0005623:obsolete cell/GO:0005634:nucleus/GO:0006139:nucleobase-containing compound metabolic process/GO:0006351:…	-			AP2
evm.model.Scaffold1.465	4.71313267993834	5.04455878835884	3.40841631517888	1.24773320312869	1.17104081890103	1.4732224543908	-1.74192355151112	1.15979074911947e-11	1.52237605868046e-10	down	evm.model.Scaffold1.465	GP1	Serine/threonine protein kinase;	Vegetative cell wall protein	cysteine protease XCP1-like, partial	Belongs to the peptidase C1 family	GO:0000323:lytic vacuole/GO:0003674:molecular_function/GO:0003824:catalytic activity/GO:0004175:endopeptidase activity/GO:0004197:cysteine-type endopeptidase activity/GO:0005575:cellular_component/GO:0005576:extracellular region/GO:0005615:extracellular space/GO:0005622:intracellular anatomical structure/GO:0005623:obsolete cell/GO:0005737:cytoplasm/GO:0005764:lysosome/GO:0005773:vacuole/GO:00065…	-			Granulin,Inhibitor_I29,Peptidase_C1
evm.model.Scaffold1.482	23.1564763112609	26.9910585964438	27.4427828088933	5.32639158488746	6.18691933055305	4.79257192517269	-2.23907881863552	9.80863174440672e-25	3.19222931320866e-23	down	evm.model.Scaffold1.482	At1g06250	-	Phospholipase	phospholipase A1-IIalpha-like	Triacylglycerol lipase	GO:0003674:molecular_function/GO:0003824:catalytic activity/GO:0004620:phospholipase activity/GO:0005575:cellular_component/GO:0005576:extracellular region/GO:0005622:intracellular anatomical structure/GO:0005623:obsolete cell/GO:0005737:cytoplasm/GO:0006629:lipid metabolic process/GO:0006638:neutral lipid metabolic process/GO:0006639:acylglycerol metabolic process/GO:0008150:biological_process/G…	-			DYW_deaminase,Lipase_3,NAM,PPR
evm.model.Scaffold1.484	120.251530347514	128.376905421466	97.6814857938158	40.3147936191985	41.9714846285747	24.7696211474672	-1.6829992438041	2.09435195325481e-11	2.69311907227343e-10	down	evm.model.Scaffold1.484	DSEL	-	Phospholipase	phospholipase A1-IIgamma-like isoform X1	Triacylglycerol lipase	GO:0003674:molecular_function/GO:0003824:catalytic activity/GO:0004620:phospholipase activity/GO:0005575:cellular_component/GO:0005576:extracellular region/GO:0005622:intracellular anatomical structure/GO:0005623:obsolete cell/GO:0005737:cytoplasm/GO:0006629:lipid metabolic process/GO:0006638:neutral lipid metabolic process/GO:0006639:acylglycerol metabolic process/GO:0008150:biological_process/G…	-			DYW_deaminase,Lipase_3,NAM,PPR
evm.model.Scaffold1.501	15.5488025286554	13.6375875013611	15.1824937919531	4.97031702154503	2.9588252871319	3.21683391525548	-1.9857349187293	1.67465566155132e-14	2.83658140392211e-13	down	evm.model.Scaffold1.501	At1g07650	-	Probable LRR receptor-like serine/threonine-protein kinase	probable LRR receptor-like serine/threonine-protein kinase At1g07650 isoform X2	LRR receptor-like serine threonine-protein kinase At1g07650	GO:0000166:nucleotide binding/GO:0002376:immune system process/GO:0002682:regulation of immune system process/GO:0003674:molecular_function/GO:0003824:catalytic activity/GO:0004672:protein kinase activity/GO:0004674:protein serine/threonine kinase activity/GO:0005488:binding/GO:0005524:ATP binding/GO:0005575:cellular_component/GO:0005623:obsolete cell/GO:0005886:plasma membrane/GO:0005911:cell-ce…	-			LRR_1,LRR_4,LRR_6,LRR_8,Malectin,Pkinase,Pkinase_Tyr
evm.model.Scaffold1.502	7.57593662309397	5.29870551248159	6.48054602525186	4.0230809767836	2.245252982862	2.74616812350727	-1.09651335948748	5.322576977228e-05	0.000276303559218691	down	evm.model.Scaffold1.502	LRR-RLK	FOG: Leucine rich repeat;General function prediction only	Probable leucine-rich repeat receptor-like serine/threonine-protein kinase	probable LRR receptor-like serine/threonine-protein kinase At1g07650	LRR receptor-like serine threonine-protein kinase At1g07650	GO:0000166:nucleotide binding/GO:0002376:immune system process/GO:0002682:regulation of immune system process/GO:0003674:molecular_function/GO:0003824:catalytic activity/GO:0004672:protein kinase activity/GO:0004674:protein serine/threonine kinase activity/GO:0005488:binding/GO:0005524:ATP binding/GO:0005575:cellular_component/GO:0005623:obsolete cell/GO:0005886:plasma membrane/GO:0005911:cell-ce…	-			LRR_1,LRR_4,LRR_6,LRR_8,Malectin,Pkinase,Pkinase_Tyr
evm.model.Scaffold1.506	22.7114773911909	19.162238459046	25.1198497917524	113.411126658682	85.4547987377763	101.642407886722	2.17088008044831	2.23407697771028e-57	2.7522738571743e-55	up	evm.model.Scaffold1.506	At1g53430	-	Probable LRR receptor-like serine/threonine-protein kinase	PREDICTED: probable leucine-rich repeat receptor-like serine/threonine-protein kinase At3g14840	-	-	-	-	-	-
evm.model.Scaffold1.509	11.1344318762593	11.6021266802624	13.1697136667688	31.353386213189	17.3718537173178	25.2993584738103	1.05209099356596	0.00172214072279659	0.00627328197810873	up	evm.model.Scaffold1.509	LRR-RLK	-	Probable leucine-rich repeat receptor-like serine/threonine-protein kinase	probable leucine-rich repeat receptor-like serine/threonine-protein kinase At3g14840	-	-	-	-	-	-
evm.model.Scaffold1.511	6.12949700683973	4.53228697250865	4.89369479682407	20.6706381159954	20.970594744558	18.5306467916907	1.95798624464595	2.61585493570987e-22	7.42285577543289e-21	up	evm.model.Scaffold1.511	LRR-RLK	-	Probable leucine-rich repeat receptor-like serine/threonine-protein kinase	probable leucine-rich repeat receptor-like serine/threonine-protein kinase At3g14840 isoform X3	LRR receptor-like serine threonine-protein kinase At1g07650	GO:0000166:nucleotide binding/GO:0002376:immune system process/GO:0002682:regulation of immune system process/GO:0003674:molecular_function/GO:0003824:catalytic activity/GO:0004672:protein kinase activity/GO:0004674:protein serine/threonine kinase activity/GO:0005488:binding/GO:0005524:ATP binding/GO:0005575:cellular_component/GO:0005623:obsolete cell/GO:0005886:plasma membrane/GO:0005911:cell-ce…	-			LRR_1,LRR_4,LRR_6,LRR_8,Malectin,Pkinase,Pkinase_Tyr
evm.model.Scaffold1.515	4.20612445524871	4.67561644977766	4.92135953623676	12.8889060821168	12.5747917495985	15.7104201939975	1.58981432370664	7.07350451131199e-15	1.23116027865737e-13	up	evm.model.Scaffold1.515	At4g18930	-	Cyclic phosphodiesterase	cyclic phosphodiesterase	Cyclic phosphodiesterase-like protein	-	-			CPDase,DUF1264
evm.model.Scaffold1.522	0.165558574280819	0.323461421262309	0.220298971955769	1.25327878381701	1.08126919059266	1.00509997099161	2.26228487934567	0.000633130985339223	0.00259068746512347	up	evm.model.Scaffold1.522	At1g29670	-	GDSL esterase/lipase	GDSL esterase/lipase At1g29670-like	Belongs to the GDSL lipolytic enzyme family	GO:0003674:molecular_function/GO:0003824:catalytic activity/GO:0005575:cellular_component/GO:0005576:extracellular region/GO:0006629:lipid metabolic process/GO:0008150:biological_process/GO:0008152:metabolic process/GO:0009056:catabolic process/GO:0016042:lipid catabolic process/GO:0016787:hydrolase activity/GO:0016788:hydrolase activity, acting on ester bonds/GO:0044238:primary metabolic process…	-			Lipase_GDSL
evm.model.Scaffold1.537	0.168646306252825	0.593089385232132	0.504917175805034	1.41541954380926	1.40432998538113	2.34406727721007	2.05781974915995	0.00180970670044983	0.00655764536991944	up	evm.model.Scaffold1.537	-	-	-	uncharacterized protein LOC116032547 isoform X2	-	-	-			-
evm.model.Scaffold1.541	4.01889258294611	6.18340615118531	4.38678672564955	0.496027597705706	0.123035327596226	0.361162716849138	-3.88111937494885	4.20175851771355e-09	4.17612795611396e-08	down	evm.model.Scaffold1.541	-	-	-	unnamed protein product	-	-	-			-
evm.model.Scaffold1.544	5.11664564958416	3.31318814517194	4.08505007256254	2.02085317583806	2.24371302882711	1.82173786629371	-1.0325480515811	0.000199206420082209	0.000921420904611024	down	evm.model.Scaffold1.544	At4g18260	-	Cytochrome b561 domain-containing protein	cytochrome b561 domain-containing protein At2g30890-like	Eukaryotic cytochrome b561	-	-			Claudin_3,Cytochrom_B561,cobW
evm.model.Scaffold1.561	0.516322747389758	0.27935163664743	0.237821554296286	0.509812744168059	1.75091002856152	0.951794414312534	1.64692000523099	0.00483587973546817	0.015589755261584	up	evm.model.Scaffold1.561	PAE8	-	Pectin acetylesterase	PREDICTED: pectin acetylesterase 8-like	Hydrolyzes acetyl esters in homogalacturonan regions of pectin. In type I primary cell wall, galacturonic acid residues of pectin can be acetylated at the O-2 and O-3 positions. Decreasing the degree of acetylation of pectin gels in vitro alters their physical properties	-	3.1.1.98			PAE
evm.model.Scaffold1.574	0.601133711288776	0.548085960217876	0.199973240860737	0.989257295988414	1.63584440397882	2.43297366064367	1.93349032392615	0.00134780321836914	0.00506529319641555	up	evm.model.Scaffold1.574	GA2OX1	Iron/ascorbate family oxidoreductases;	Gibberellin	gibberellin 2-beta-dioxygenase	Belongs to the iron ascorbate-dependent oxidoreductase family	GO:0003674:molecular_function/GO:0003824:catalytic activity/GO:0005488:binding/GO:0006082:organic acid metabolic process/GO:0006629:lipid metabolic process/GO:0006720:isoprenoid metabolic process/GO:0006721:terpenoid metabolic process/GO:0008150:biological_process/GO:0008152:metabolic process/GO:0008299:isoprenoid biosynthetic process/GO:0008300:isoprenoid catabolic process/GO:0008610:lipid biosy…	1.14.11.13	K04125:gibberellin 2beta-dioxygenase ,	ko00904:Diterpenoid biosynthesis,	2OG-FeII_Oxy,DIOX_N
evm.model.Scaffold1.580	6.73642947236681	5.92260942916252	6.61778111755131	2.02662704205474	1.64984515481415	3.22868003380055	-1.46758695635548	2.32328714098873e-08	2.09178669325028e-07	down	evm.model.Scaffold1.580	At1g32860	-	Glucan endo-1,3-beta-glucosidase	glucan endo-1,3-beta-glucosidase 11-like	Glycosyl hydrolases family 17	GO:0001871:obsolete pattern binding/GO:0003674:molecular_function/GO:0003824:catalytic activity/GO:0004553:hydrolase activity, hydrolyzing O-glycosyl compounds/GO:0005488:binding/GO:0005575:cellular_component/GO:0005576:extracellular region/GO:0005618:cell wall/GO:0005623:obsolete cell/GO:0005886:plasma membrane/GO:0005975:carbohydrate metabolic process/GO:0006950:response to stress/GO:0006952:de…	-			Glyco_hydro_17,VQ
evm.model.Scaffold1.598	3.055385785043	4.73707520670048	3.8361097441216	1.16781764977086	1.25522367511964	1.79507747494577	-1.44432680578639	0.000703305344816219	0.00284237101669605	down	evm.model.Scaffold1.598	-	-	-	uncharacterized protein DDB_G0271670	-	-	-			-
evm.model.Scaffold1.611	4.01889258294611	7.43480977702043	7.39486905180923	1.24006899426426	1.16883561216414	1.62523222582112	-2.20912543317754	2.11712773193937e-11	2.72009291871387e-10	down	evm.model.Scaffold1.611	PSAK	-	Photosystem I reaction center subunit psaK, chloroplastic	photosystem I reaction center subunit psaK, chloroplastic	Photosystem I reaction center subunit	GO:0005575:cellular_component/GO:0005622:intracellular anatomical structure/GO:0005623:obsolete cell/GO:0005737:cytoplasm/GO:0008150:biological_process/GO:0008152:metabolic process/GO:0009507:chloroplast/GO:0009521:photosystem/GO:0009522:photosystem I/GO:0009534:chloroplast thylakoid/GO:0009535:chloroplast thylakoid membrane/GO:0009536:plastid/GO:0009579:thylakoid/GO:0009987:cellular process/GO:0…	-	K02698:photosystem I subunit X,	ko00195:Photosynthesis,	PSI_PSAK
evm.model.Scaffold1.625	7.94655348508293	8.40656821133199	8.44631066250217	3.12578575795061	3.41775454055298	3.40613318306669	-1.30510165894731	7.58758923168124e-09	7.24204709168971e-08	down	evm.model.Scaffold1.625	PAO5	Amine oxidase;Secondary metabolites biosynthesis, transport and catabolism	Polyamine oxidase	PREDICTED: probable polyamine oxidase 4 isoform X1	Polyamine oxidase 4	GO:0003674:molecular_function/GO:0003824:catalytic activity/GO:0005575:cellular_component/GO:0005622:intracellular anatomical structure/GO:0005623:obsolete cell/GO:0005737:cytoplasm/GO:0005777:peroxisome/GO:0006576:cellular biogenic amine metabolic process/GO:0006595:polyamine metabolic process/GO:0006598:polyamine catabolic process/GO:0006807:nitrogen compound metabolic process/GO:0008150:biolog…	1.5.3.17	K17839:polyamine oxidase ,	ko00330:Arginine and proline metabolism,ko00410:beta-Alanine metabolism,	Amino_oxidase,NAD_binding_8
evm.model.Scaffold1.646.2	9.16536186818974	8.39140901642466	7.54448412311641	3.10467636820641	5.7019277728614	3.01406173706222	-1.07383782173131	2.90620616788534e-05	0.000158147461258229	down	evm.model.Scaffold1.646.2	SODCC.2	Cu2+/Zn2+ superoxide dismutase SOD1;Inorganic ion transport and metabolism	Superoxide dismutase [Cu-Zn]	superoxide dismutase	Destroys radicals which are normally produced within the cells and which are toxic to biological systems	GO:0000302:response to reactive oxygen species/GO:0000303:response to superoxide/GO:0000305:response to oxygen radical/GO:0001101:response to acid chemical/GO:0003674:molecular_function/GO:0003824:catalytic activity/GO:0004784:superoxide dismutase activity/GO:0005488:binding/GO:0005507:copper ion binding/GO:0005575:cellular_component/GO:0005576:extracellular region/GO:0005615:extracellular space/…	1.15.1.1	K04565:superoxide dismutase, Cu-Zn family ,	ko04146:Peroxisome,	Sod_Cu
evm.model.Scaffold1.653	2.14185166726779	2.00863691880512	2.60065687759069	5.00513635411054	4.05666868250087	4.75639788167383	1.04054474299692	3.27614353305588e-06	2.12904124311922e-05	up	evm.model.Scaffold1.653	GDHB	Glutamate dehydrogenase/leucine dehydrogenase;Amino acid transport and metabolism	Glutamate dehydrogenase B	glutamate dehydrogenase B	Belongs to the Glu Leu Phe Val dehydrogenases family	GO:0000166:nucleotide binding/GO:0003674:molecular_function/GO:0003824:catalytic activity/GO:0004353:glutamate dehydrogenase [NAD(P)+] activity/GO:0005488:binding/GO:0005507:copper ion binding/GO:0005524:ATP binding/GO:0005575:cellular_component/GO:0005622:intracellular anatomical structure/GO:0005623:obsolete cell/GO:0005737:cytoplasm/GO:0005739:mitochondrion/GO:0005759:mitochondrial matrix/GO:0…	1.4.1.3	K00261:glutamate dehydrogenase (NAD(P)+) ,	ko00220:Arginine biosynthesis,ko00250:Alanine, aspartate and glutamate metabolism,ko00910:Nitrogen metabolism,	ELFV_dehydrog,ELFV_dehydrog_N,FBA_3
evm.model.Scaffold1.657	2.24026106819631	2.30293772307288	2.16694496052876	0.476433991975127	0.405172471751396	0.3634152909667	-2.41957839491907	1.34824427423525e-10	1.58004218774066e-09	down	evm.model.Scaffold1.657	ABCG22	Transporter, ABC superfamily (Breast cancer resistance protein);Secondary metabolites biosynthesis, transport and catabolism	ABC transporter G family member	ABC transporter G family member 22-like isoform X1	ABC-2 type transporter	GO:0000166:nucleotide binding/GO:0001101:response to acid chemical/GO:0003674:molecular_function/GO:0003824:catalytic activity/GO:0005215:transporter activity/GO:0005488:binding/GO:0005524:ATP binding/GO:0005575:cellular_component/GO:0005623:obsolete cell/GO:0005886:plasma membrane/GO:0006810:transport/GO:0006833:water transport/GO:0006950:response to stress/GO:0008144:drug binding/GO:0008150:bio…	-			ABC2_membrane,ABC_tran,S6PP,S6PP_C
evm.model.Scaffold1.677	4.72185877712894	4.71315947064805	5.97205289795945	2.40040427992947	2.38159754264098	1.56850136477065	-1.27159362860832	8.23991675362246e-07	5.88349159210447e-06	down	evm.model.Scaffold1.677	-	FOG: RRM domain;General function prediction only	33 kDa ribonucleoprotein, chloroplastic	33 kDa ribonucleoprotein, chloroplastic	33 kDa ribonucleoprotein, chloroplastic	GO:0003674:molecular_function/GO:0003676:nucleic acid binding/GO:0003723:RNA binding/GO:0003729:mRNA binding/GO:0005488:binding/GO:0005575:cellular_component/GO:0005622:intracellular anatomical structure/GO:0005623:obsolete cell/GO:0005737:cytoplasm/GO:0006139:nucleobase-containing compound metabolic process/GO:0006364:rRNA processing/GO:0006396:RNA processing/GO:0006397:mRNA processing/GO:000672…	-			RRM_1
evm.model.Scaffold1.680	52.0788675265574	50.3987359903713	57.1913264062725	19.8471789553526	20.3878503659147	19.2679093030599	-1.41360553639206	2.35897999717036e-52	2.37354740352739e-50	down	evm.model.Scaffold1.680	PUB23	-	E3 ubiquitin-protein ligase	E3 ubiquitin-protein ligase PUB23-like	RING-type E3 ubiquitin transferase	GO:0001101:response to acid chemical/GO:0003674:molecular_function/GO:0003824:catalytic activity/GO:0004842:ubiquitin-protein transferase activity/GO:0005575:cellular_component/GO:0005622:intracellular anatomical structure/GO:0005623:obsolete cell/GO:0005737:cytoplasm/GO:0005829:cytosol/GO:0006464:cellular protein modification process/GO:0006807:nitrogen compound metabolic process/GO:0006950:resp…	-			Rcd1,U-box
evm.model.Scaffold1.716	2.34482770928609	1.09949432472077	2.45709694958588	0.694578955768951	0.459424702763841	0.449537752230893	-1.8798958543843	0.00673805868766002	0.0207904303184916	down	evm.model.Scaffold1.716	OFP6	-	Transcription repressor	transcription repressor OFP6-like	Transcriptional repressor, ovate	GO:0005575:cellular_component/GO:0005622:intracellular anatomical structure/GO:0005623:obsolete cell/GO:0005634:nucleus/GO:0005737:cytoplasm/GO:0006139:nucleobase-containing compound metabolic process/GO:0006351:transcription, DNA-templated/GO:0006355:regulation of transcription, DNA-templated/GO:0006725:cellular aromatic compound metabolic process/GO:0006807:nitrogen compound metabolic process/G…	-			Ovate
evm.model.Scaffold1.731	12.1435701569998	16.3477035431013	12.7445453941501	5.10561487619578	4.29809613228402	7.35979978758735	-1.28152569633236	1.05718756789369e-08	9.87764410919537e-08	down	evm.model.Scaffold1.731	SDH	Reductases with broad range of substrate specificities;General function prediction only	Secoisolariciresinol dehydrogenase	secoisolariciresinol dehydrogenase-like	KR domain	-	-			adh_short_C2
evm.model.Scaffold1.773	0.989500067770822	1.24917295983542	0.987501773739292	0.22546708986623	0.372834326049168	0.145924330040056	-2.10333922483397	0.00618115675282988	0.0192674788685163	down	evm.model.Scaffold1.773	At1g06620	Iron/ascorbate family oxidoreductases;	1-aminocyclopropane-1-carboxylate oxidase homolog	1-aminocyclopropane-1-carboxylate oxidase homolog 1-like	non-haem dioxygenase in morphine synthesis N-terminal	-	-			2OG-FeII_Oxy,DIOX_N
evm.model.Scaffold1.812	1.80194912007094	0.938819429441523	1.49859173857593	5.33768827965922	4.805510259012	3.83844433366234	1.71849502050665	2.78707260813724e-05	0.000152123446549613	up	evm.model.Scaffold1.812	ACA1	Carbonic anhydrase;General function prediction only	Alpha carbonic anhydrase 1, chloroplastic	alpha carbonic anhydrase 1, chloroplastic-like	Alpha carbonic anhydrase 1	GO:0003674:molecular_function/GO:0003824:catalytic activity/GO:0004089:carbonate dehydratase activity/GO:0005488:binding/GO:0005575:cellular_component/GO:0005622:intracellular anatomical structure/GO:0005623:obsolete cell/GO:0005737:cytoplasm/GO:0005783:endoplasmic reticulum/GO:0008270:zinc ion binding/GO:0009507:chloroplast/GO:0009532:plastid stroma/GO:0009536:plastid/GO:0009570:chloroplast stro…	4.2.1.1	K01674:carbonic anhydrase ,	ko00910:Nitrogen metabolism,	Carb_anhydrase
evm.model.Scaffold1.826	1.09209037580057	1.2802083128748	0.653930940469498	8.2491546140188	4.17250241413287	5.33892711863943	2.57304442721811	7.46047980558516e-14	1.20546652264909e-12	up	evm.model.Scaffold1.826	-	-	-	PREDICTED: uncharacterized protein LOC109163968	-	-	-			DBD_Tnp_Mut,MULE,SWIM,Transposase_mut
evm.model.Scaffold1.834	0	0.12553980742532	0.106876310037973	2.64355793350909	1.2589661428451	1.33452890205237	4.5393278088328	0.000173617011604437	0.000813750680594583	up	evm.model.Scaffold1.834	-	-	-	replication protein A 70 kDa DNA-binding subunit E-like	Belongs to the helicase family	-	3.6.4.12			DUF223,Helitron_like_N,Herpes_Helicase,PIF1,Rep_fac-A_C
evm.model.Scaffold1.876	0.249167313196183	0.0973625360192361	0	1.80418855678528	1.46458886958232	1.03499536091036	3.63644424668528	0.000134469440732574	0.000645264245810592	up	evm.model.Scaffold1.876	-	-	-	uncharacterized protein LOC115999376	DNA recombination	-	-	K07466:replication factor A1,	ko03030:DNA replication,ko03420:Nucleotide excision repair,ko03430:Mismatch repair,ko03440:Homologous recombination,	Abhydro_lipase,DUF223,Herpes_Helicase,PIF1,Rep_fac-A_C
evm.model.Scaffold1.890	1.8065695024301	1.24574116598971	0.424216738304571	0.314786744697852	0	0	-3.46822113043979	0.00363981758743185	0.0121463521631331	down	evm.model.Scaffold1.890	-	-	-	PREDICTED: uncharacterized protein LOC109160617	-	-	-			DBD_Tnp_Mut,MULE,SWIM
evm.model.Scaffold1.912	346.04565966739	338.365746469581	359.407121654401	921.967836470724	972.342651861097	1051.0117049218	1.50873727869948	1.73186823453442e-154	1.61993823196914e-151	up	evm.model.Scaffold1.912	FBA6	Fructose-1,6-bisphosphate aldolase;Carbohydrate transport and metabolism	Fructose-bisphosphate aldolase 6, cytosolic	fructose-bisphosphate aldolase 6, cytosolic	fructose-bisphosphate aldolase	-	4.1.2.13	K01623:fructose-bisphosphate aldolase, class I ,	ko00010:Glycolysis / Gluconeogenesis,ko00030:Pentose phosphate pathway,ko00051:Fructose and mannose metabolism,ko00710:Carbon fixation in photosynthetic organisms,	Glycolytic
evm.model.Scaffold1.913	12.1536526094237	8.81480141504114	8.11515880712384	0.690671338577565	0.856575065543342	0.921955458623327	-3.54492280134352	1.02153765657898e-21	2.80423190401109e-20	down	evm.model.Scaffold1.913	-	-	-	uncharacterized protein LOC116022779	DDE superfamily endonuclease	-	-			DDE_Tnp_4
evm.model.Scaffold1.936_evm.model.Scaffold1.937	0.989625412175644	0.560045019868574	0.647065877076343	2.32493791678858	2.03927636435737	1.11218489997182	1.31921926276304	0.000695488153412747	0.00281393036117253	up	evm.model.Scaffold1.936_evm.model.Scaffold1.937	CSLA9	-	Glucomannan 4-beta-mannosyltransferase	glucomannan 4-beta-mannosyltransferase 9	Glucomannan 4-beta-mannosyltransferase 9-like	GO:0000030:mannosyltransferase activity/GO:0000139:Golgi membrane/GO:0003674:molecular_function/GO:0003824:catalytic activity/GO:0005575:cellular_component/GO:0005622:intracellular anatomical structure/GO:0005623:obsolete cell/GO:0005737:cytoplasm/GO:0005794:Golgi apparatus/GO:0008150:biological_process/GO:0008152:metabolic process/GO:0009292:genetic transfer/GO:0009294:DNA mediated transformatio…	2.4.1.32			Glyco_tranf_2_3,Glyco_trans_2_3,Glycos_transf_2
evm.model.Scaffold1.997	9.98670596665825	9.2354947486627	10.8524523012053	19.392886199458	29.6767139575474	24.8897679563502	1.30909937521359	3.38048070745089e-11	4.25593421070151e-10	up	evm.model.Scaffold1.997	RITF1	-	Protein RGF1 INDUCIBLE TRANSCRIPTION FACTOR	uncharacterized protein LOC116020843	PLATZ transcription factor	-	-			PLATZ
evm.model.Scaffold1.1058	1.87958411617377	1.76268137772694	2.43852478821335	5.56765670894159	5.52403511656523	3.24309378395144	1.24090200863692	0.0150868683970221	0.0415324679928923	up	evm.model.Scaffold1.1058	-	-	-	PREDICTED: uncharacterized protein LOC109185068	G-quadruplex DNA unwinding	-	3.6.4.12			Asp,DUF223,Helitron_like_N,PIF1,PPR
evm.model.Scaffold1.1085	5.64170457488181	8.81802123779106	6.6408798300035	3.14237378651259	3.82633427184073	2.91199258611347	-1.07806206602774	0.00299615654356573	0.0102364628663085	down	evm.model.Scaffold1.1085	VIT_05s0020g01820	-	CASP-like protein	CASP-like protein 1E2	Domain of unknown function (DUF588)	GO:0003674:molecular_function/GO:0005488:binding/GO:0005515:protein binding/GO:0005575:cellular_component/GO:0005623:obsolete cell/GO:0005886:plasma membrane/GO:0005911:cell-cell junction/GO:0009506:plasmodesma/GO:0016020:membrane/GO:0016021:integral component of membrane/GO:0019899:enzyme binding/GO:0019900:kinase binding/GO:0019901:protein kinase binding/GO:0030054:cell junction/GO:0031224:intr…	-			DUF588
evm.model.Scaffold1.1086	1.62131363370686	1.34625328940698	1.07869292869622	0.400217866119518	0.529442974497205	0.194268454050881	-1.83901006342863	0.0034876638467958	0.0117066653975051	down	evm.model.Scaffold1.1086	PTAC5	-	Protein disulfide isomerase pTAC5, chloroplastic	protein disulfide isomerase pTAC5, chloroplastic	Putative peptidoglycan binding domain	GO:0000229:cytoplasmic chromosome/GO:0003674:molecular_function/GO:0003756:protein disulfide isomerase activity/GO:0003824:catalytic activity/GO:0005488:binding/GO:0005575:cellular_component/GO:0005622:intracellular anatomical structure/GO:0005623:obsolete cell/GO:0005694:chromosome/GO:0005737:cytoplasm/GO:0006139:nucleobase-containing compound metabolic process/GO:0006351:transcription, DNA-temp…	-			PG_binding_1
evm.model.Scaffold1.1143	16.3267511182186	13.6182159282057	8.46023154232412	0	0	0	-7.81432081106584	5.15440570691007e-10	5.64993559583393e-09	down	evm.model.Scaffold1.1143	-	-	-	PREDICTED: deoxynucleoside triphosphate triphosphohydrolase SAMHD1 homolog	-	-	-	-	-	-
evm.model.Scaffold1.1155_evm.model.Scaffold1.1157	4.15541828744592	3.71750200193764	3.81962960280831	1.0797434514702	0.964155469553535	0.83858361695842	-2.01090217650217	2.10744711085853e-05	0.000118143344694189	down	evm.model.Scaffold1.1155_evm.model.Scaffold1.1157	-	-	-	-	-	-	-	-	-	-
evm.model.Scaffold1.1158	7.43881559824159	6.85157641294342	7.95406384321072	2.6232228724821	2.60267039145862	2.03732814632847	-1.60646812947337	0.00132524253311678	0.00499313742710193	down	evm.model.Scaffold1.1158	-	-	-	-	-	-	-	-	-	-
evm.model.Scaffold1.1169	3.89153331095134	6.84280358783082	3.88367436476016	9.99041499604449	15.2494490541801	9.69882976702849	1.28342915291463	0.00764502757775546	0.0231810747360084	up	evm.model.Scaffold1.1169	-	-	-	-	-	-	-	-	-	-
evm.model.Scaffold1.1170	6.02833887441916	7.06674988706892	4.51212348923953	10.9126071495255	18.2092284842414	12.5203075174368	1.26259654044058	0.0103252222947203	0.0300730583615687	up	evm.model.Scaffold1.1170	-	-	-	-	-	-	-	-	-	-
evm.model.Scaffold1.1210	3.53489409629235	4.6512006980817	4.67967550740683	1.78077792910012	2.12019102385141	1.93625964820774	-1.12669142614654	0.000545843070806294	0.00227592318857734	down	evm.model.Scaffold1.1210	ABCB28	-	ABC transporter B family member	ABC transporter B family member 28 isoform X1	ABC transporter transmembrane region	GO:0000166:nucleotide binding/GO:0003674:molecular_function/GO:0003824:catalytic activity/GO:0005215:transporter activity/GO:0005488:binding/GO:0005524:ATP binding/GO:0005575:cellular_component/GO:0005622:intracellular anatomical structure/GO:0005623:obsolete cell/GO:0005737:cytoplasm/GO:0006810:transport/GO:0008144:drug binding/GO:0008150:biological_process/GO:0009507:chloroplast/GO:0009526:plas…	-	K05655:ATP-binding cassette, subfamily B (MDR/TAP), member 8,K05657:ATP-binding cassette, subfamily B (MDR/TAP), member 10,	ko02010:ABC transporters,	ABC_membrane,ABC_tran
evm.model.Scaffold1.1222	29.8412494560444	32.0189444458077	28.0833719368383	15.7402600925434	14.2123658104558	14.1627455308533	-1.01546471253391	4.00712906458577e-34	2.03212940815489e-32	down	evm.model.Scaffold1.1222	CHR12	Chromatin remodeling complex SWI/SNF, component SWI2 and related ATPases (DNA/RNA helicase superfamily);	Probable ATP-dependent DNA helicase	probable ATP-dependent DNA helicase CHR12	Snf2-ATP coupling, chromatin remodelling complex	GO:0000003:reproduction/GO:0000166:nucleotide binding/GO:0000182:rDNA binding/GO:0000228:nuclear chromosome/GO:0000785:chromatin/GO:0000790:/GO:0000902:cell morphogenesis/GO:0001085:RNA polymerase II transcription factor binding/GO:0001101:response to acid chemical/GO:0001102:RNA polymerase II activating transcription factor binding/GO:0003006:developmental process involved in reproduction/GO:000…	-			Helicase_C,Methyltrn_RNA_3,SNF2_N,SnAC
evm.model.Scaffold1.1249.1	2.99601178999747	3.69693637085089	3.35714958404632	1.14177563707781	1.69924504441712	1.66267680680072	-1.14205720876306	0.000344341155842777	0.00150611982868191	down	evm.model.Scaffold1.1249.1	-	-	-	uncharacterized protein LOC115999243	Domain in homologues of a S. cerevisiae phosphatidylinositol transfer protein (Sec14p)	-	-			CRAL_TRIO,CRAL_TRIO_N
evm.model.Scaffold1.1268.1	6.24223359190398	4.4327096956361	6.10982688260531	1.30382344653998	0.940805980750284	1.55344427087899	-2.1344386702287	1.45330039451209e-11	1.89386488459251e-10	down	evm.model.Scaffold1.1268.1	-	-	-	uncharacterized protein LOC116020635	Lactoylglutathione lyase	-	-			Glyoxalase,Glyoxalase_4
evm.model.Scaffold1.1282	0	0	0.344198047029368	1.13515330959003	1.01363362818527	0.771415511716605	3.03930278873431	0.0124711183803828	0.035332970013077	up	evm.model.Scaffold1.1282	-	-	-	PREDICTED: uncharacterized protein LOC109163809	Acetyltransferase (GNAT) domain	GO:0003674:molecular_function/GO:0003824:catalytic activity/GO:0016740:transferase activity/GO:0016746:transferase activity, transferring acyl groups	-			Acetyltransf_3
evm.model.Scaffold1.1283	0.0680539076545677	0.31910611148505	0	5.30847268973224	4.8668654216635	5.34924089651761	5.44203448690647	1.89285338274202e-14	3.18906018553367e-13	up	evm.model.Scaffold1.1283	-	-	-	B3 domain-containing protein REM8-like isoform X1	B3 domain-containing protein	GO:0003674:molecular_function/GO:0003676:nucleic acid binding/GO:0003677:DNA binding/GO:0005488:binding/GO:0005575:cellular_component/GO:0005622:intracellular anatomical structure/GO:0005623:obsolete cell/GO:0005634:nucleus/GO:0006139:nucleobase-containing compound metabolic process/GO:0006351:transcription, DNA-templated/GO:0006355:regulation of transcription, DNA-templated/GO:0006725:cellular a…	-			B3
evm.model.Scaffold1.1301	6.97724406761477	6.87045127909478	3.62083983704407	39.6822078164565	57.4164862115719	51.6328921125064	3.11299376143646	6.08443697896428e-28	2.27311325301395e-26	up	evm.model.Scaffold1.1301	RPL10	Ribosomal protein L16/L10E;Translation, ribosomal structure and biogenesis	60S ribosomal protein	60S ribosomal protein L10-like	60S ribosomal Protein	GO:0000027:ribosomal large subunit assembly/GO:0003674:molecular_function/GO:0003676:nucleic acid binding/GO:0003723:RNA binding/GO:0003735:structural constituent of ribosome/GO:0005198:structural molecule activity/GO:0005488:binding/GO:0005575:cellular_component/GO:0005622:intracellular anatomical structure/GO:0005623:obsolete cell/GO:0005737:cytoplasm/GO:0005829:cytosol/GO:0005840:ribosome/GO:0…	-	K02866:large subunit ribosomal protein L10e,	ko03010:Ribosome,	Fes1,Ribosomal_L16
evm.model.Scaffold1.1305	0	0	0	0.534931723015957	2.12296251538585	2.33693522667089	5.00588623881544	0.00207292940278519	0.0073985065103646	up	evm.model.Scaffold1.1305	-	-	-	uncharacterized protein LOC116015475	-	-	-	-	-	-
evm.model.Scaffold1.1348	5.50639899401661	6.19670716403741	6.37452344139686	0.797422577356825	1.07887488326185	1.19641148008483	-2.54219087050047	2.27641351851485e-13	3.50767684015208e-12	down	evm.model.Scaffold1.1348	ERF018	-	Ethylene-responsive transcription factor	ethylene-responsive transcription factor ERF017-like	transcription factor	GO:0000160:phosphorelay signal transduction system/GO:0003674:molecular_function/GO:0003676:nucleic acid binding/GO:0003677:DNA binding/GO:0003700:DNA-binding transcription factor activity/GO:0005488:binding/GO:0005575:cellular_component/GO:0005622:intracellular anatomical structure/GO:0005623:obsolete cell/GO:0005634:nucleus/GO:0006139:nucleobase-containing compound metabolic process/GO:0006351:…	-			AP2
evm.model.Scaffold1.1374	3.08267328805525	3.01139909960323	3.93101667623141	3.21290603059378	11.4087303771045	10.0140571489988	1.3113926968625	0.00336822496368616	0.0113495025294055	up	evm.model.Scaffold1.1374	CjBAp12	-	EG45-like domain containing protein	EG45-like domain containing protein	Lytic transglycolase	-	-			Chitin_bind_1,DPBB_1
evm.model.Scaffold1.1377	23.6827598637896	24.2919527367994	22.0234598879549	5.18171686888996	7.25029609049186	5.54642743732605	-1.94800310268517	1.24765785990333e-18	2.85413036701618e-17	down	evm.model.Scaffold1.1377	-	-	Non-specific lipid-transfer protein	PREDICTED: non-specific lipid-transfer protein 1-like	Plant non-specific lipid-transfer proteins transfer phospholipids as well as galactolipids across membranes. May play a role in wax or cutin deposition in the cell walls of expanding epidermal cells and certain secretory tissues	-	-			LTP_2,Tryp_alpha_amyl
evm.model.Scaffold1.1379	5.18891929599883	7.0185417217077	8.63073380097985	0.78823005092881	1.3034240162682	1.78552354397327	-2.41046663992594	5.20042443926599e-08	4.46571639624831e-07	down	evm.model.Scaffold1.1379	LSAT_1X82001	-	Non-specific lipid-transfer protein Lac s	non-specific lipid-transfer protein 1-like	Plant non-specific lipid-transfer proteins transfer phospholipids as well as galactolipids across membranes. May play a role in wax or cutin deposition in the cell walls of expanding epidermal cells and certain secretory tissues	-	-			LTP_2,Tryp_alpha_amyl
evm.model.Scaffold1.1384	2.55682984773718	2.025173216907	2.41373842345035	0.477625573447345	0.287714959489298	0.480245546789808	-2.47988241112786	3.31566769801354e-19	7.83322616588699e-18	down	evm.model.Scaffold1.1384	PDR1	Pleiotropic drug resistance proteins (PDR1-15), ABC superfamily;Secondary metabolites biosynthesis, transport and catabolism	Pleiotropic drug resistance protein	pleiotropic drug resistance protein 1-like isoform X1	Belongs to the ABC transporter superfamily. ABCG family. PDR (TC 3.A.1.205) subfamily	-	-			ABC2_membrane,ABC_tran,ABC_trans_N,PDR_assoc
evm.model.Scaffold1.1391	7.28700303501217	6.05074280623575	7.27228694236408	17.9878139827344	11.0055776553107	14.8433907803931	1.09468951861101	0.00277417378645811	0.00954129905719727	up	evm.model.Scaffold1.1391	-	-	-	-	-	-	-	-	-	-
evm.model.Scaffold1.1411	2.88453838130858	3.50901484050944	2.28124431169694	0.69860748330843	0.266590007266936	0.313023497203455	-2.75250091724273	2.8919965558507e-09	2.92032679000437e-08	down	evm.model.Scaffold1.1411	8HGO	Alcohol dehydrogenase, class III;Secondary metabolites biosynthesis, transport and catabolism	8-hydroxygeraniol oxidoreductase	8-hydroxygeraniol oxidoreductase-like	alcohol dehydrogenase	-	1.1.1.1,1.1.1.284	K00121:S-(hydroxymethyl)glutathione dehydrogenase / alcohol dehydrogenase ,	ko00010:Glycolysis / Gluconeogenesis,ko00071:Fatty acid degradation,ko00350:Tyrosine metabolism,	ADH_N,ADH_zinc_N
evm.model.Scaffold1.1428	1.93047241975577	0.42431358492226	1.0836977812584	19.7761221268694	20.2121791448472	16.076209434129	4.00222085057306	1.07787924776849e-29	4.4846524550895e-28	up	evm.model.Scaffold1.1428	PAE8	-	Pectin acetylesterase	pectin acetylesterase 11-like	Hydrolyzes acetyl esters in homogalacturonan regions of pectin. In type I primary cell wall, galacturonic acid residues of pectin can be acetylated at the O-2 and O-3 positions. Decreasing the degree of acetylation of pectin gels in vitro alters their physical properties	GO:0003674:molecular_function/GO:0003824:catalytic activity/GO:0005575:cellular_component/GO:0005576:extracellular region/GO:0005618:cell wall/GO:0005622:intracellular anatomical structure/GO:0005623:obsolete cell/GO:0005737:cytoplasm/GO:0005829:cytosol/GO:0005886:plasma membrane/GO:0005911:cell-cell junction/GO:0008150:biological_process/GO:0009505:plant-type cell wall/GO:0009506:plasmodesma/GO:…	3.1.1.98			PAE,Profilin
evm.model.Scaffold1.1451	1.61864457742976	1.63270163716908	2.17887888747716	0.743365609640703	1.21694343099264	0.721669370634063	-1.00874125380115	0.00612103874813131	0.0191036620840406	down	evm.model.Scaffold1.1451	APSR1	-	Protein ALTERED PHOSPHATE STARVATION RESPONSE	PREDICTED: uncharacterized protein LOC109174353	Protein of unknown function (DUF632)	-	-			BAAT_C,DUF630,DUF632
evm.model.Scaffold1.1464.1	2.08579918276959	1.66266007660026	2.20648212902755	0.659040190207883	0.65387672844295	1.23962241012135	-1.209646779002	0.00169850140513673	0.00620417312506914	down	evm.model.Scaffold1.1464.1	MYB61	Transcription factor, Myb superfamily;Transcription	Transcription factor	transcription factor MYB61-like isoform X1	Myb-like DNA-binding domain	-	-			Myb_DNA-binding
evm.model.Scaffold1.1465	35.2216896890647	39.1829949717415	39.9845618025425	11.5608599349172	11.6588352613049	10.6699542586158	-1.74370315779515	1.96789669415785e-78	3.94438341356798e-76	down	evm.model.Scaffold1.1465	NPF4.3	-	Protein NRT1/ PTR FAMILY	protein NRT1/ PTR FAMILY 4.5-like	POT family	-	-			Myb_DNA-bind_3,PTR2
evm.model.Scaffold1.1506_evm.model.Scaffold1.1507	5.54909854549044	6.20538761829714	5.1735571388036	2.43316774694882	2.25316402618413	2.15218302531109	-1.29456581621643	1.7745028378058e-17	3.79788721769369e-16	down	evm.model.Scaffold1.1506_evm.model.Scaffold1.1507	RPV1	-	Disease resistance protein	PREDICTED: TMV resistance protein N-like	TMV resistance protein N-like	-	-			LRR_1,LRR_3,LRR_8,NB-ARC,TIR,TIR_2
evm.model.Scaffold1.1513	5.14674356516995	6.03329545096979	5.13634972358966	17.6527468595266	27.3331423855928	31.418795825242	2.24693392770352	1.39622777296415e-11	1.82325400238932e-10	up	evm.model.Scaffold1.1513	AGP23	-	Arabinogalactan protein	PREDICTED: arabinogalactan peptide 23-like	-	-	-	-	-	-
evm.model.Scaffold1.1515	0.529308170646637	0.868677747931524	0.950830620337832	3.13580665216251	3.83719374188995	4.26199681185956	2.27566994309402	7.41656224023662e-06	4.55176863614036e-05	up	evm.model.Scaffold1.1515	Mib2	FOG: Ankyrin repeat;General function prediction only	E3 ubiquitin-protein ligase	ankyrin repeat-containing protein ITN1-like	Ankyrin repeat-containing protein	-	-			Ank_2,Ank_3,Ank_4,Ank_5,PGG
evm.model.Scaffold1.1538	1.85179026594525	2.79099031444078	2.64007225434228	1.30603011098045	0.691092052880926	1.09885677679631	-1.22136674823412	0.0126198976067391	0.0356744475104315	down	evm.model.Scaffold1.1538	FKBP16-3	FKBP-type peptidyl-prolyl cis-trans isomerase;Posttranslational modification, protein turnover, chaperones	Peptidyl-prolyl cis-trans isomerase FKBP16-3, chloroplastic	peptidyl-prolyl cis-trans isomerase FKBP16-3, chloroplastic	peptidyl-prolyl cis-trans isomerase	GO:0000413:protein peptidyl-prolyl isomerization/GO:0003674:molecular_function/GO:0003755:peptidyl-prolyl cis-trans isomerase activity/GO:0003824:catalytic activity/GO:0005575:cellular_component/GO:0005622:intracellular anatomical structure/GO:0005623:obsolete cell/GO:0005737:cytoplasm/GO:0006464:cellular protein modification process/GO:0006807:nitrogen compound metabolic process/GO:0008150:biolo…	5.2.1.8			FKBP_C
evm.model.Scaffold1.1555	0.381979997803057	0.366363761426384	0.311897937044207	0.720040061185702	0.748417660953999	1.03189347671182	1.25328869851959	0.0151796789825915	0.0417561042049177	up	evm.model.Scaffold1.1555	At5g47800	-	BTB/POZ domain-containing protein	BTB/POZ domain-containing protein At5g47800-like	Belongs to the NPH3 family	GO:0006464:cellular protein modification process/GO:0006807:nitrogen compound metabolic process/GO:0008150:biological_process/GO:0008152:metabolic process/GO:0009987:cellular process/GO:0016567:protein ubiquitination/GO:0019538:protein metabolic process/GO:0032446:protein modification by small protein conjugation/GO:0036211:protein modification process/GO:0043170:macromolecule metabolic process/G…	-			BTB,NPH3
evm.model.Scaffold1.1585	66.8016797304818	70.3791555250545	68.053384341824	29.6402199043685	33.4198032762257	35.1540207763259	-1.0501478236538	1.45140807901404e-41	9.8008853036095e-40	down	evm.model.Scaffold1.1585	-	-	-	uncharacterized protein LOC116032429	Proline-rich nuclear receptor coactivator motif	-	-			PNRC
evm.model.Scaffold1.1590	24.7572139974965	24.2092958087725	26.646264235131	10.8300921616274	8.28918539797633	9.402519728632	-1.39672238442461	5.54438409460929e-38	3.21154633737059e-36	down	evm.model.Scaffold1.1590	-	-	-	uncharacterized protein LOC116000966	-	-	-			-
evm.model.Scaffold1.1598	16.2945484532911	12.5329111245026	16.9043942688034	33.0049132319566	41.6427262633379	34.2641551882515	1.25956355937708	1.80373774200516e-20	4.56446860464333e-19	up	evm.model.Scaffold1.1598	memo1	-	Protein	protein MEMO1-like	Memo-like protein	-	-			Memo
evm.model.Scaffold1.1649	1.87674700807389	1.40557210804122	1.50877085227192	2.9855245975117	3.88141637246961	3.09827638856745	1.06506397444451	0.000698080077217815	0.00282306042436124	up	evm.model.Scaffold1.1649	CKX7	-	Cytokinin dehydrogenase	cytokinin dehydrogenase 7-like isoform X1	Cytokinin dehydrogenase 1, FAD and cytokinin binding	GO:0000166:nucleotide binding/GO:0003674:molecular_function/GO:0003824:catalytic activity/GO:0005488:binding/GO:0005575:cellular_component/GO:0005576:extracellular region/GO:0005615:extracellular space/GO:0006725:cellular aromatic compound metabolic process/GO:0006807:nitrogen compound metabolic process/GO:0008150:biological_process/GO:0008152:metabolic process/GO:0009056:catabolic process/GO:000…	1.5.99.12	K00279:cytokinin dehydrogenase ,	ko00908:Zeatin biosynthesis,	Cytokin-bind,FAD_binding_4
evm.model.Scaffold1.1650	1.44785431481683	3.39450867937808	4.33479112503361	0.119133265824514	0.827399146280294	0.693937097876073	-2.46625822704883	0.000246804102158192	0.00111543264137529	down	evm.model.Scaffold1.1650	ndhU	-	NAD(P)H-quinone oxidoreductase subunit U, chloroplastic	PREDICTED: NAD(P)H-quinone oxidoreductase subunit U, chloroplastic isoform X1	DnaJ molecular chaperone homology domain	GO:0003674:molecular_function/GO:0003824:catalytic activity/GO:0005488:binding/GO:0005575:cellular_component/GO:0005622:intracellular anatomical structure/GO:0005623:obsolete cell/GO:0005737:cytoplasm/GO:0008150:biological_process/GO:0008152:metabolic process/GO:0009507:chloroplast/GO:0009534:chloroplast thylakoid/GO:0009535:chloroplast thylakoid membrane/GO:0009536:plastid/GO:0009579:thylakoid/G…	-			DnaJ
evm.model.Scaffold1.1651	2.65533974230368	2.27145532084358	2.43511426403403	1.7006660492767	1.26550622670403	0.481550289132184	-1.09061293825331	0.0169573215874758	0.0459454089359191	down	evm.model.Scaffold1.1651	-	-	-	uncharacterized protein LOC116019861	Ultraviolet-B-repressible protein	-	-			PsbX
evm.model.Scaffold1.1662	1.32685895658708	1.37242670829375	0.778929039259806	3.69918886424594	2.37034162205158	3.06750254800304	1.41104022847	0.000991288901274073	0.00385866233071466	up	evm.model.Scaffold1.1662	-	FOG: Ankyrin repeat;General function prediction only	-	ankyrin repeat-containing protein BDA1-like isoform X2	Ankyrin repeat-containing protein	-	-			Ank_2,Ank_3,Ank_4,PGG
evm.model.Scaffold1.1666	0.311615261365652	0.365292522357886	0.103661984924049	2.15380404266951	1.62813666593501	1.69266736969395	2.84220293260384	0.000331734134838737	0.00145880995565947	up	evm.model.Scaffold1.1666	SHSP-1	Molecular chaperone (small heat-shock protein Hsp26/Hsp42);Posttranslational modification, protein turnover, chaperones	17.2 kDa class II heat shock protein	uncharacterized protein LOC116020457	kDa class II heat shock protein-like	-	-	K13993:HSP20 family protein,	ko04141:Protein processing in endoplasmic reticulum,	HSP20
evm.model.Scaffold1.1669	0.350855701685771	0.102823080367405	0.262610361807592	3.2044957502575	2.49195361925054	1.93384481191179	3.39066951305103	1.07199049109455e-06	7.54125901186429e-06	up	evm.model.Scaffold1.1669	SHSP-2	Molecular chaperone (small heat-shock protein Hsp26/Hsp42);Posttranslational modification, protein turnover, chaperones	18.8 kDa class II heat shock protein	18.8 kDa class II heat shock protein	kDa class II heat shock protein-like	GO:0005575:cellular_component/GO:0005622:intracellular anatomical structure/GO:0005623:obsolete cell/GO:0005737:cytoplasm/GO:0044424:obsolete intracellular part/GO:0044464:obsolete cell part	-	K13993:HSP20 family protein,	ko04141:Protein processing in endoplasmic reticulum,	HSP20
evm.model.Scaffold1.1673	2.37295175338069	2.97354604083231	2.4498202557569	11.1496035535626	10.5011198657154	9.72607987724036	2.02587648535712	2.60068102367204e-15	4.66478687875266e-14	up	evm.model.Scaffold1.1673	WRKY50	-	Probable WRKY transcription factor	probable WRKY transcription factor 50	WRKY transcription factor	GO:0001101:response to acid chemical/GO:0003674:molecular_function/GO:0003676:nucleic acid binding/GO:0003677:DNA binding/GO:0003700:DNA-binding transcription factor activity/GO:0005488:binding/GO:0005575:cellular_component/GO:0005622:intracellular anatomical structure/GO:0005623:obsolete cell/GO:0005634:nucleus/GO:0006139:nucleobase-containing compound metabolic process/GO:0006351:transcription,…	-			WRKY
evm.model.Scaffold1.1707	2.09439372945078	1.79415783090064	2.21075049480881	0.954455435818559	0.946977448554039	0.810773445987861	-1.16129327481167	0.000903623668208842	0.00355025135977198	down	evm.model.Scaffold1.1707	NAC056	-	NAC transcription factor	NAC transcription factor 56-like	NAC transcription factor	GO:0000003:reproduction/GO:0001067:regulatory region nucleic acid binding/GO:0001101:response to acid chemical/GO:0003006:developmental process involved in reproduction/GO:0003674:molecular_function/GO:0003676:nucleic acid binding/GO:0003677:DNA binding/GO:0003700:DNA-binding transcription factor activity/GO:0005488:binding/GO:0005575:cellular_component/GO:0005622:intracellular anatomical structu…	-			NAM
evm.model.Scaffold1.1709	0	0.335640106898783	0	2.26168023824363	1.12198018947853	1.92121099809213	4.11965825067413	0.001039411675514	0.00402180816073326	up	evm.model.Scaffold1.1709	BRADI_1g24377v3	-	TIR-only protein	PREDICTED: TMV resistance protein N-like	TIR domain	GO:0000166:nucleotide binding/GO:0002376:immune system process/GO:0003674:molecular_function/GO:0005488:binding/GO:0005524:ATP binding/GO:0005575:cellular_component/GO:0005622:intracellular anatomical structure/GO:0005623:obsolete cell/GO:0005737:cytoplasm/GO:0006950:response to stress/GO:0006952:defense response/GO:0006955:immune response/GO:0007154:cell communication/GO:0007165:signal transduct…	-			FAR1,TIR,TIR_2
evm.model.Scaffold1.1748	1.83259451326943	0.578379827066653	0.98478885677847	3.68857256967381	3.03821931411088	2.77014260712519	1.47835302848769	0.000507145624256181	0.00213075407429543	up	evm.model.Scaffold1.1748	prmA	Ribosomal protein L11 methylase;Translation, ribosomal structure and biogenesis	Ribosomal protein L11 methyltransferase	uncharacterized protein LOC116025893	Ribosomal protein L11 methyltransferase (PrmA)	-	-			PrmA,RVT_3
evm.model.Scaffold1.1769	13.6307440104922	20.2972760645257	19.4856888461233	55.2905428909293	39.6993990377154	30.0166346892395	1.23798941384381	6.59418379150345e-06	4.08176744251028e-05	up	evm.model.Scaffold1.1769	-	-	-	hypothetical protein EJD97_017766	-	-	-	-	-	-
evm.model.Scaffold1.1787	0	0	0.138563256230136	1.78220971034965	2.58436014749861	2.26256040371152	5.41120099230884	5.70938623240772e-05	0.000294687409154827	up	evm.model.Scaffold1.1787	-	-	-	-	-	-	-	-	-	-
evm.model.Scaffold1.1788	3.57563237159176	5.33470334612066	5.19041656278534	8.6658939128585	12.1008863376994	13.086837269357	1.28192903195235	0.00357526574407386	0.0119530495587219	up	evm.model.Scaffold1.1788	-	-	-	-	-	-	-	-	-	-
evm.model.Scaffold1.1791	12.1473198623673	12.387764123298	12.543231893707	3.81317276508198	4.43677585410531	3.46630544845467	-1.65093236948683	7.38620130423322e-28	2.74725351897511e-26	down	evm.model.Scaffold1.1791	GIL1	-	Protein GRAVITROPIC IN THE LIGHT	protein GRAVITROPIC IN THE LIGHT 1-like	Plant protein of unknown function (DUF641)	-	-			DUF641
evm.model.Scaffold1.1818	32.1787092864702	30.6118103593814	27.9103573555264	6.90355482782484	7.09703779914813	6.70206423746469	-2.11919537402821	7.17813986985118e-41	4.70867330943095e-39	down	evm.model.Scaffold1.1818	GA2OX1	Iron/ascorbate family oxidoreductases;	Gibberellin 2-beta-dioxygenase	gibberellin 2-beta-dioxygenase 1-like	Belongs to the iron ascorbate-dependent oxidoreductase family	GO:0003674:molecular_function/GO:0003824:catalytic activity/GO:0005488:binding/GO:0006082:organic acid metabolic process/GO:0006629:lipid metabolic process/GO:0006720:isoprenoid metabolic process/GO:0006721:terpenoid metabolic process/GO:0008150:biological_process/GO:0008152:metabolic process/GO:0008299:isoprenoid biosynthetic process/GO:0008300:isoprenoid catabolic process/GO:0008610:lipid biosy…	1.14.11.13	K04125:gibberellin 2beta-dioxygenase ,	ko00904:Diterpenoid biosynthesis,	2OG-FeII_Oxy,DIOX_N
evm.model.Scaffold1.1824	2.34435400671856	1.76668747176723	3.17519801094634	0.165342532568569	0.656188413846536	0.963100578264368	-2.0151690932307	0.00900181534499171	0.0267114142330826	down	evm.model.Scaffold1.1824	-	-	-	-	-	-	-	-	-	-
evm.model.Scaffold1.1829	10.4597150305933	10.3718449887458	8.97289898717254	1.41477188628248	1.15804210676136	1.81986053520352	-2.74754523589585	5.86743041232105e-41	3.87910877128713e-39	down	evm.model.Scaffold1.1829	NCED1	-	9-cis-epoxycarotenoid dioxygenase NCED1, chloroplastic	9-cis-epoxycarotenoid dioxygenase NCED1, chloroplastic-like	9-cis-epoxycarotenoid dioxygenase	GO:0003674:molecular_function/GO:0003824:catalytic activity/GO:0005488:binding/GO:0005575:cellular_component/GO:0005622:intracellular anatomical structure/GO:0005623:obsolete cell/GO:0005737:cytoplasm/GO:0006066:alcohol metabolic process/GO:0006082:organic acid metabolic process/GO:0006629:lipid metabolic process/GO:0006714:sesquiterpenoid metabolic process/GO:0006720:isoprenoid metabolic process…	1.13.11.51	K09840:9-cis-epoxycarotenoid dioxygenase ,	ko00906:Carotenoid biosynthesis,	RPE65
evm.model.Scaffold1.1830	13.0363232637231	12.7783755673985	13.8980507903486	3.86597998855977	3.26905459796734	3.62519742623665	-1.87344824347398	1.80720365435039e-29	7.39723311031105e-28	down	evm.model.Scaffold1.1830	-	Glycolate oxidase;Energy production and conversion	Peroxisomal (S)-2-hydroxy-acid oxidase	peroxisomal (S)-2-hydroxy-acid oxidase	Glycolate oxidase	GO:0000166:nucleotide binding/GO:0003674:molecular_function/GO:0003824:catalytic activity/GO:0003973:(S)-2-hydroxy-acid oxidase activity/GO:0005488:binding/GO:0005575:cellular_component/GO:0005576:extracellular region/GO:0005622:intracellular anatomical structure/GO:0005623:obsolete cell/GO:0005634:nucleus/GO:0005737:cytoplasm/GO:0005777:peroxisome/GO:0005829:cytosol/GO:0005840:ribosome/GO:000591…	1.1.3.15	K11517:(S)-2-hydroxy-acid oxidase ,	ko00630:Glyoxylate and dicarboxylate metabolism,ko04146:Peroxisome,	FMN_dh
evm.model.Scaffold1.1836	147.689796938311	164.560732142264	148.257091927205	438.461704303806	476.538444625166	447.992928176515	1.57897307302719	7.96598475952605e-129	4.19126968962147e-126	up	evm.model.Scaffold1.1836	PARA	Glutathione S-transferase;Posttranslational modification, protein turnover, chaperones	Probable glutathione S-transferase parA	probable glutathione S-transferase parA	glutathione S-transferase	GO:0003674:molecular_function/GO:0003824:catalytic activity/GO:0004364:glutathione transferase activity/GO:0005575:cellular_component/GO:0005622:intracellular anatomical structure/GO:0005623:obsolete cell/GO:0005737:cytoplasm/GO:0006518:peptide metabolic process/GO:0006575:cellular modified amino acid metabolic process/GO:0006749:glutathione metabolic process/GO:0006790:sulfur compound metabolic …	2.5.1.18	K00799:glutathione S-transferase ,	ko00480:Glutathione metabolism,	GST_C,GST_C_2,GST_N,GST_N_3
evm.model.Scaffold1.1840	0.905279557933253	0.464283055720398	0.959917056300105	1.45253132706995	2.38344204585726	1.78978929988037	1.27131762603594	0.00582803858724378	0.0183165124680174	up	evm.model.Scaffold1.1840	-	Glutathione S-transferase;Posttranslational modification, protein turnover, chaperones	Probable glutathione S-transferase	probable glutathione S-transferase	glutathione s-transferase	GO:0001101:response to acid chemical/GO:0003674:molecular_function/GO:0003824:catalytic activity/GO:0004364:glutathione transferase activity/GO:0004601:peroxidase activity/GO:0005488:binding/GO:0005515:protein binding/GO:0005575:cellular_component/GO:0005576:extracellular region/GO:0005622:intracellular anatomical structure/GO:0005623:obsolete cell/GO:0005634:nucleus/GO:0005737:cytoplasm/GO:00057…	2.5.1.18	K00799:glutathione S-transferase ,	ko00480:Glutathione metabolism,	GST_C,GST_C_2,GST_N,GST_N_3
evm.model.Scaffold1.1841	0.672078320458893	1.05046282105079	0.335360529605641	3.42862319224957	3.84069738847677	4.8317714821709	2.59599158374473	1.55485748440851e-06	1.06967926365396e-05	up	evm.model.Scaffold1.1841	-	-	-	uncharacterized protein LOC115997406	-	-	-	-	-	-
evm.model.Scaffold1.1843	4.1931535079519	3.33548041191826	3.51214670872755	0.369668263872816	0.0733543958568282	0	-4.64490335186661	4.03228307558784e-11	5.05386149250476e-10	down	evm.model.Scaffold1.1843	-	-	-	pumilio homolog 11-like	Pumilio-family RNA binding repeat	GO:0003674:molecular_function/GO:0003676:nucleic acid binding/GO:0003723:RNA binding/GO:0005488:binding/GO:0005575:cellular_component/GO:0005622:intracellular anatomical structure/GO:0005623:obsolete cell/GO:0005634:nucleus/GO:0005737:cytoplasm/GO:0006417:regulation of translation/GO:0008150:biological_process/GO:0009507:chloroplast/GO:0009536:plastid/GO:0009889:regulation of biosynthetic process…	-			PUF
evm.model.Scaffold1.1847	10.2543908688573	10.8520751057867	9.09660634714957	3.79691228140708	5.72050853050492	5.18783558910445	-1.02286699224644	3.31594581474145e-06	2.15114851146405e-05	down	evm.model.Scaffold1.1847	NRPB12	-	DNA-directed RNA polymerases II, IV and V subunit	DNA-directed RNA polymerases I, II, and III subunit RPABC4	DNA-directed RNA polymerases I, II, and III	GO:0000418:RNA polymerase IV complex/GO:0000419:RNA polymerase V complex/GO:0000428:DNA-directed RNA polymerase complex/GO:0003674:molecular_function/GO:0003676:nucleic acid binding/GO:0003677:DNA binding/GO:0003824:catalytic activity/GO:0003899:DNA-directed 5-3 RNA polymerase activity/GO:0005488:binding/GO:0005575:cellular_component/GO:0005622:intracellular anatomical structure/GO:0005623:obsole…	-	K03009:DNA-directed RNA polymerases I, II, and III subunit RPABC4,	ko00230:Purine metabolism,ko00240:Pyrimidine metabolism,ko03020:RNA polymerase,	DNA_RNApol_7kD
evm.model.Scaffold1.1850	4.8466217712253	4.90452219173761	5.41560048975026	1.18615295103538	1.25802239011433	1.31036547942266	-2.00272937346754	9.97351578990597e-15	1.71815239613967e-13	down	evm.model.Scaffold1.1850	CAB8	-	Chlorophyll a-b binding protein 8, chloroplastic	chlorophyll a-b binding protein 8, chloroplastic-like	The light-harvesting complex (LHC) functions as a light receptor, it captures and delivers excitation energy to photosystems with which it is closely associated	GO:0003674:molecular_function/GO:0005488:binding/GO:0005575:cellular_component/GO:0005622:intracellular anatomical structure/GO:0005623:obsolete cell/GO:0005737:cytoplasm/GO:0006091:generation of precursor metabolites and energy/GO:0006464:cellular protein modification process/GO:0006807:nitrogen compound metabolic process/GO:0008150:biological_process/GO:0008152:metabolic process/GO:0009314:resp…	-	K08909:light-harvesting complex I chlorophyll a/b binding protein 3,	ko00196:Photosynthesis - antenna proteins,	Chloroa_b-bind
evm.model.Scaffold1.1856	4.83099242620247	5.4644474459058	4.7366531516216	17.406612631145	18.1835646735771	16.9798177103511	1.82153571933475	1.13329738277243e-20	2.90278148092473e-19	up	evm.model.Scaffold1.1856	-	-	-	uncharacterized protein LOC115997483	-	-	-	-	-	-
evm.model.Scaffold1.1860	13.3963086098204	16.6853816778016	9.19136266326571	1.65342532568569	0.410117758654085	1.20387572283046	-3.57186503986596	2.38853558511247e-07	1.87162476580873e-06	down	evm.model.Scaffold1.1860	-	-	-	PREDICTED: heavy metal-associated isoprenylated plant protein 39-like	-	-	-	-	-	-
evm.model.Scaffold1.1861	165.779319046527	165.81372713875	173.058268652384	70.6469156881597	75.1433672423515	57.3188590422264	-1.30276954888485	2.64017277800318e-34	1.34430571589658e-32	down	evm.model.Scaffold1.1861	HIPP16	-	Heavy metal-associated isoprenylated plant protein	heavy metal-associated isoprenylated plant protein 39-like	transposition, RNA-mediated	-	-			-
evm.model.Scaffold1.1876	2.17721432143656	2.61301805549062	2.32801868581777	1.38199058647837	0.406270500130126	1.49072791194766	-1.10489213053291	0.00786179347778408	0.0237385932904635	down	evm.model.Scaffold1.1876	PCMP-E75	-	Pentatricopeptide repeat-containing protein At2g42920, chloroplastic	PREDICTED: pentatricopeptide repeat-containing protein At2g42920, chloroplastic	Pentatricopeptide repeat-containing protein	GO:0003674:molecular_function/GO:0003676:nucleic acid binding/GO:0003723:RNA binding/GO:0003824:catalytic activity/GO:0004518:nuclease activity/GO:0004519:endonuclease activity/GO:0005488:binding/GO:0005575:cellular_component/GO:0005622:intracellular anatomical structure/GO:0005623:obsolete cell/GO:0005737:cytoplasm/GO:0006139:nucleobase-containing compound metabolic process/GO:0006725:cellular a…	-			PPR,PPR_2
evm.model.Scaffold1.1878	1.16045523332569	1.21459763683997	1.28219509152557	0.450145044917928	0.324813264854035	0.476734786240862	-1.5350814083686	0.00150721063649997	0.00558787501832161	down	evm.model.Scaffold1.1878	GPAT1	-	Glycerol-3-phosphate acyltransferase	glycerol-3-phosphate acyltransferase 1-like	Glycerol-3-phosphate acyltransferase	GO:0000003:reproduction/GO:0003006:developmental process involved in reproduction/GO:0003674:molecular_function/GO:0003824:catalytic activity/GO:0004366:glycerol-3-phosphate O-acyltransferase activity/GO:0005575:cellular_component/GO:0005622:intracellular anatomical structure/GO:0005623:obsolete cell/GO:0005737:cytoplasm/GO:0005739:mitochondrion/GO:0006139:nucleobase-containing compound metabolic…	2.3.1.15,2.3.1.198	K13508:glycerol-3-phosphate acyltransferase ,	ko00561:Glycerolipid metabolism,ko00564:Glycerophospholipid metabolism,	Acyltransferase,HAD
evm.model.Scaffold1.1880	2.5756673863161	4.66625080819876	1.86942969422354	0.693597912046114	0.229387898908217	0.224451405951442	-2.97510030730178	0.00185814485609369	0.00671402030870383	down	evm.model.Scaffold1.1880	TFIIB2	-	Transcription initiation factor	transcription initiation factor IIB-2-like isoform X1	Transcription initiation factor	-	-	K03124:transcription initiation factor TFIIB,	ko03022:Basal transcription factors,	TFIIB,TF_Zn_Ribbon
evm.model.Scaffold1.1898	10.7479715688318	16.2264517298857	13.0827942034106	21.8680929126052	30.3116504529797	30.7520474425179	1.06825545507075	8.24879158449048e-10	8.812319435969e-09	up	evm.model.Scaffold1.1898	PSK2	-	Phytosulfokines	phytosulfokines 3-like	Phytosulfokine precursor protein (PSK)	GO:0003674:molecular_function/GO:0005102:signaling receptor binding/GO:0005488:binding/GO:0005515:protein binding/GO:0005575:cellular_component/GO:0005576:extracellular region/GO:0007275:multicellular organism development/GO:0008083:growth factor activity/GO:0008150:biological_process/GO:0008283:cell population proliferation/GO:0009966:regulation of signal transduction/GO:0009987:cellular process…	-			PSK
evm.model.Scaffold1.1908	1.43502295959483	1.64216003661793	1.1252410185449	2.83385923503754	3.04596116052321	3.47168778108899	1.17326825160231	1.37049709498453e-05	7.96774957040384e-05	up	evm.model.Scaffold1.1908	NPY2	-	BTB/POZ domain-containing protein	BTB/POZ domain-containing protein NPY2-like	Belongs to the NPH3 family	GO:0005575:cellular_component/GO:0005623:obsolete cell/GO:0006464:cellular protein modification process/GO:0006807:nitrogen compound metabolic process/GO:0008150:biological_process/GO:0008152:metabolic process/GO:0009605:response to external stimulus/GO:0009606:tropism/GO:0009628:response to abiotic stimulus/GO:0009629:response to gravity/GO:0009630:gravitropism/GO:0009958:positive gravitropism/G…	-			BTB,NPH3
evm.model.Scaffold1.1914	0	0	0	0.951680856063272	1.48378152549601	0.659931874641282	5.28385711659103	0.00056949617305731	0.00236323132608649	up	evm.model.Scaffold1.1914	SN1	-		peamaclein-like	Gibberellin regulated protein	-	-			GASA
evm.model.Scaffold1.1941	0.922573265241802	0.91510780857806	1.52271290697082	0.420434350795076	0.4171403230146	0.306122508288225	-1.55017200092334	0.00135369311823022	0.00508389501264362	down	evm.model.Scaffold1.1941	NIR1	Sulfite reductase (ferredoxin);Inorganic ion transport and metabolism	Ferredoxin--nitrite reductase, chloroplastic	ferredoxin--nitrite reductase, chloroplastic-like	Ferredoxin--nitrite reductase, chloroplastic-like	GO:0001101:response to acid chemical/GO:0003674:molecular_function/GO:0003824:catalytic activity/GO:0005488:binding/GO:0005575:cellular_component/GO:0005576:extracellular region/GO:0005622:intracellular anatomical structure/GO:0005623:obsolete cell/GO:0005737:cytoplasm/GO:0005739:mitochondrion/GO:0006082:organic acid metabolic process/GO:0006807:nitrogen compound metabolic process/GO:0008150:biol…	1.7.7.1	K00366:ferredoxin-nitrite reductase ,	ko00910:Nitrogen metabolism,	NIR_SIR,NIR_SIR_ferr,SCP2
evm.model.Scaffold1.1942	1.66445099444304	3.12185737982964	0.996653782763752	26.9528248873823	24.4588301847918	16.2740790483828	3.5931983845527	1.65191482581111e-13	2.58964052922778e-12	up	evm.model.Scaffold1.1942	-	-	-	-	-	-	-	-	-	-
evm.model.Scaffold1.1945	7.07594654466883	7.50483092681608	9.07927287468931	0.665402874971069	0	1.13046866656031	-3.70255203285475	3.10013095563834e-10	3.48902884512684e-09	down	evm.model.Scaffold1.1945	ERF109	-	Ethylene-responsive transcription factor	ethylene-responsive transcription factor ERF109-like	Transcription factor	GO:0000160:phosphorelay signal transduction system/GO:0003674:molecular_function/GO:0003676:nucleic acid binding/GO:0003677:DNA binding/GO:0003700:DNA-binding transcription factor activity/GO:0005488:binding/GO:0005575:cellular_component/GO:0005622:intracellular anatomical structure/GO:0005623:obsolete cell/GO:0005634:nucleus/GO:0006139:nucleobase-containing compound metabolic process/GO:0006351:…	-			AP2
evm.model.Scaffold1.1946	7.89425328792985	9.8324570601331	5.25220723615184	0.32477997468826	0.483353072699457	0.945902353652504	-3.68685173990781	3.63130153238993e-10	4.05969544933633e-09	down	evm.model.Scaffold1.1946	-	-	-	ethylene-responsive transcription factor ERF109-like	Wound-responsive AP2 like factor 2	GO:0000160:phosphorelay signal transduction system/GO:0003674:molecular_function/GO:0003676:nucleic acid binding/GO:0003677:DNA binding/GO:0003700:DNA-binding transcription factor activity/GO:0005488:binding/GO:0005575:cellular_component/GO:0005622:intracellular anatomical structure/GO:0005623:obsolete cell/GO:0005634:nucleus/GO:0006139:nucleobase-containing compound metabolic process/GO:0006351:…	-			AP2
evm.model.Scaffold1.1947	19.9192205055904	16.9478740024182	17.4742766912087	0.951680856063272	1.88844921426765	2.46374566532745	-3.34028752193942	1.33915500682848e-21	3.65230666279193e-20	down	evm.model.Scaffold1.1947	-	-	-	ethylene-responsive transcription factor ERF109-like	transcription factor	GO:0000160:phosphorelay signal transduction system/GO:0003674:molecular_function/GO:0003676:nucleic acid binding/GO:0003677:DNA binding/GO:0003700:DNA-binding transcription factor activity/GO:0005488:binding/GO:0005575:cellular_component/GO:0005622:intracellular anatomical structure/GO:0005623:obsolete cell/GO:0005634:nucleus/GO:0006139:nucleobase-containing compound metabolic process/GO:0006351:…	-			AP2
evm.model.Scaffold1.1950	12.6465152174797	17.8866119654045	9.05417814590354	5.83634461977111	4.44396257884874	4.61186222178833	-1.39357673770245	3.0980883846841e-06	2.02124056200457e-05	down	evm.model.Scaffold1.1950	SCO2	-	Protein disulfide-isomerase	protein disulfide-isomerase SCO2	Protein disulfide-isomerase SCO2-like isoform X1	GO:0003674:molecular_function/GO:0003756:protein disulfide isomerase activity/GO:0003824:catalytic activity/GO:0005488:binding/GO:0005515:protein binding/GO:0005575:cellular_component/GO:0005622:intracellular anatomical structure/GO:0005623:obsolete cell/GO:0005737:cytoplasm/GO:0006996:organelle organization/GO:0008150:biological_process/GO:0009507:chloroplast/GO:0009534:chloroplast thylakoid/GO:…	-			-
evm.model.Scaffold1.1951	13.4415664091779	16.9824822736544	14.7558633026482	5.75123890312832	5.99880354009705	4.29490798415191	-1.48117652952578	3.54119138953253e-08	3.10207383082359e-07	down	evm.model.Scaffold1.1951	CML30	Calmodulin and related proteins (EF-Hand superfamily);Signal transduction mechanisms	Calmodulin-like protein	calmodulin-like protein 1	Calmodulin-like protein 1	GO:0003674:molecular_function/GO:0005488:binding/GO:0005509:calcium ion binding/GO:0005575:cellular_component/GO:0005622:intracellular anatomical structure/GO:0005623:obsolete cell/GO:0005737:cytoplasm/GO:0005739:mitochondrion/GO:0043167:ion binding/GO:0043169:cation binding/GO:0043226:organelle/GO:0043227:membrane-bounded organelle/GO:0043229:intracellular organelle/GO:0043231:intracellular memb…	-	K13448:calcium-binding protein CML,	ko04626:Plant-pathogen interaction,	EF-hand_1,EF-hand_5,EF-hand_6,EF-hand_7,EF-hand_8
evm.model.Scaffold1.1959	1.6916257045564	1.32201103329521	0.281368244793848	0	0	0	-4.42271484497199	0.0163588538235878	0.044529300853062	down	evm.model.Scaffold1.1959	-	-	-	-	-	-	-	-	-	-
evm.model.Scaffold1.1965	1.56101053716127	1.34192833699834	1.09050065496373	0.359643361801689	0.407800709170164	0.399024721691452	-1.76209114954475	0.00107411805321779	0.00414213642296768	down	evm.model.Scaffold1.1965	SCP1	-	Serine carboxypeptidase	uncharacterized protein LOC116011877	Serine carboxypeptidase	-	-			Peptidase_S10
evm.model.Scaffold1.1966	0.948905193195608	0.785194431896547	1.50404116307984	0.275570887614281	0.109364735641089	0.160516763044061	-2.56814757854047	0.000389377940714915	0.00168153433883002	down	evm.model.Scaffold1.1966	SCP1	-	Serine carboxypeptidase	putative serine carboxypeptidase-like 23	Serine carboxypeptidase	-	-			Peptidase_S10
evm.model.Scaffold1.1975	3.53500018555094	4.71549670773165	4.01446281027929	0.481438550714361	0	0.116846761333545	-4.35406479155312	3.73993329640196e-08	3.26484671277675e-07	down	evm.model.Scaffold1.1975	-	-	-	PREDICTED: uncharacterized protein LOC104223091	-	-	-	-	-	-
evm.model.Scaffold1.1982	10.8779080739191	13.7718157247997	18.0208606547493	4.51111712874087	4.90203746170788	4.58799881771608	-1.59774058219521	3.50549627602289e-06	2.26917157462347e-05	down	evm.model.Scaffold1.1982	petM	-	Cytochrome b6-f complex subunit 7 (Fragment)	uncharacterized protein LOC115995582	PetM family of cytochrome b6f complex subunit 7	GO:0005575:cellular_component/GO:0005622:intracellular anatomical structure/GO:0005623:obsolete cell/GO:0005737:cytoplasm/GO:0008150:biological_process/GO:0008152:metabolic process/GO:0009507:chloroplast/GO:0009512:cytochrome b6f complex/GO:0009534:chloroplast thylakoid/GO:0009535:chloroplast thylakoid membrane/GO:0009536:plastid/GO:0009579:thylakoid/GO:0009987:cellular process/GO:0015979:photosy…	-			PetM
evm.model.Scaffold1.1997	2.84568373363316	2.48051630058867	2.03892904149909	1.15274019185129	0.643336131973222	1.32892619403996	-1.22320760388078	0.00619810652164476	0.0193131622707142	down	evm.model.Scaffold1.1997	-	-	-	uncharacterized protein LOC116020790	C1 domain	-	-			C1_2,DUF4228
evm.model.Scaffold1.2022	5.60065267049077	7.65962473682864	5.03040794408461	1.47467664182777	3.84069738847677	2.14745399207596	-1.27427379550094	0.00703125488050212	0.0215738478929755	down	evm.model.Scaffold1.2022	MES3	-	Methylesterase	PREDICTED: polyneuridine-aldehyde esterase-like	Methylketone synthase	-	-			Abhydrolase_1,Abhydrolase_6,Hydrolase_4,Ser_hydrolase
evm.model.Scaffold1.2025	1.35559475087906	1.62786121251787	1.35285712913644	0.554988995438574	0.356296959851854	0.475403656004051	-1.63154701657355	6.24777055115077e-05	0.000320185562640651	down	evm.model.Scaffold1.2025	KCS4	-	3-ketoacyl-CoA synthase	3-ketoacyl-CoA synthase 4-like	3-ketoacyl-CoA synthase	GO:0003674:molecular_function/GO:0003824:catalytic activity/GO:0004312:fatty acid synthase activity/GO:0005575:cellular_component/GO:0005622:intracellular anatomical structure/GO:0005623:obsolete cell/GO:0005737:cytoplasm/GO:0005783:endoplasmic reticulum/GO:0005789:endoplasmic reticulum membrane/GO:0006082:organic acid metabolic process/GO:0006629:lipid metabolic process/GO:0006631:fatty acid met…	2.3.1.199	K15397:3-ketoacyl-CoA synthase ,	ko00062:Fatty acid elongation,	ACP_syn_III_C,FAE1_CUT1_RppA
evm.model.Scaffold1.2034	93.7405171510245	94.294767257326	94.1992725413388	34.9344076488791	33.0600309375696	32.4088090722244	-1.47982717062253	2.54085800453952e-166	2.78997256107154e-163	down	evm.model.Scaffold1.2034	BGAL3	Beta-galactosidase;Carbohydrate transport and metabolism	Beta-galactosidase	beta-galactosidase 5-like	Beta-galactosidase	-	-			Glyco_hydro_35
evm.model.Scaffold1.2044	30.3743316105381	31.0415288663531	33.3850031769088	2.38026666013141	2.87027381694282	2.23969362663492	-3.65118875945459	1.42328669628144e-148	1.08924562165418e-145	down	evm.model.Scaffold1.2044	UGT94E5	-	Beta-D-glucosyl crocetin	beta-D-glucosyl crocetin beta-1,6-glucosyltransferase-like	UDP-glucoronosyl and UDP-glucosyl transferase	-	2.4.1.330			UDPGT
evm.model.Scaffold1.2045	36.2258511990559	37.3076409933068	37.5824606675754	3.3344077401328	2.70677720711696	3.13899447730609	-3.58591673026727	2.92169585024129e-132	1.63972063772986e-129	down	evm.model.Scaffold1.2045	UGT94E5	-	Beta-D-glucosyl crocetin	beta-D-glucosyl crocetin beta-1,6-glucosyltransferase-like	UDP-glucoronosyl and UDP-glucosyl transferase	-	2.4.1.330			UDPGT
evm.model.Scaffold1.2059	1.56133724510124	1.95230428022833	1.28117361526475	0.376848091182861	0.203943029418607	0.0997770586523361	-2.80875675754027	2.2503872953661e-08	2.02832016932445e-07	down	evm.model.Scaffold1.2059	MUCI21	-	Xylan glycosyltransferase	alpha-1,3-arabinosyltransferase XAT3-like isoform X1	Protein of unknown function (DUF563)	-	2.4.1.255	K18134:EGF domain-specific O-GlcNAc transferase ,	ko00514:Other types of O-glycan biosynthesis,	DUF563
evm.model.Scaffold1.2061.1	4.64182093330275	4.05945521290515	4.92657038751042	1.38226357227323	1.29925305941614	1.76568439348467	-1.60459885907498	2.85706248427329e-06	1.87610798336771e-05	down	evm.model.Scaffold1.2061.1	AGL18	MADS box transcription factor;Transcription	Agamous-like MADS-box protein	MADS-box transcription factor 23-like isoform X1	MADS-box transcription factor 23-like	GO:0000003:reproduction/GO:0000976:transcription regulatory region sequence-specific DNA binding/GO:0000977:RNA polymerase II transcription regulatory region sequence-specific DNA binding/GO:0001012:/GO:0001067:regulatory region nucleic acid binding/GO:0003006:developmental process involved in reproduction/GO:0003674:molecular_function/GO:0003676:nucleic acid binding/GO:0003677:DNA binding/GO:000…	-			K-box,SRF-TF
evm.model.Scaffold1.2085	3.45004986276123	5.18504860977576	3.17822999242059	0.873474424988703	0.693304727543299	0.423990382640397	-2.55593252222393	1.26115663582845e-07	1.02809258713552e-06	down	evm.model.Scaffold1.2085	DIR3	-	Dirigent protein	PREDICTED: dirigent protein 22-like	Dirigent proteins impart stereoselectivity on the phenoxy radical-coupling reaction, yielding optically active lignans from two molecules of coniferyl alcohol in the biosynthesis of lignans, flavonolignans, and alkaloids and thus plays a central role in plant secondary metabolism	-	-			Dirigent
evm.model.Scaffold1.2119	2.1022739734161	1.40822914416228	2.99718347715186	0.296538237758846	0	0	-4.36526202168936	0.00409597778032763	0.0134868212310527	down	evm.model.Scaffold1.2119	-	-	-	PREDICTED: protein RST1 isoform X4	-	-	-	-	-	-
evm.model.Scaffold1.2143	24.6266379743029	21.8275517345154	20.6805659923479	4.15153532862384	11.7685965526824	12.6668663010857	-1.21407849723281	0.000410412189380948	0.00176065225799488	down	evm.model.Scaffold1.2143	-	-	-	-	-	-	-	-	-	-
evm.model.Scaffold1.2159	28.8536974944693	31.340895296995	31.6139032659855	12.0838068947046	13.8797263942454	11.3250455561666	-1.28827746814491	4.29827018670727e-30	1.82441703471079e-28	down	evm.model.Scaffold1.2159	TUBB1	Tubulin;Cytoskeleton	Tubulin beta-1 chain	tubulin beta-4 chain	Tubulin is the major constituent of microtubules. It binds two moles of GTP, one at an exchangeable site on the beta chain and one at a non-exchangeable site on the alpha chain	-	-	K07375:tubulin beta,	ko04145:Phagosome,	Tubulin,Tubulin_C
evm.model.Scaffold1.2178	9.48284993722932	10.8763969455299	10.9615510280428	4.85004762201134	4.41104433752394	3.00820304075167	-1.34274165091584	1.61796085682097e-09	1.67396974350732e-08	down	evm.model.Scaffold1.2178	CRD1	-	Magnesium-protoporphyrin IX monomethyl ester [oxidative] cyclase, chloroplastic	magnesium-protoporphyrin IX monomethyl ester	Rubrerythrin	GO:0003674:molecular_function/GO:0003676:nucleic acid binding/GO:0003677:DNA binding/GO:0003824:catalytic activity/GO:0004497:monooxygenase activity/GO:0005488:binding/GO:0005575:cellular_component/GO:0005622:intracellular anatomical structure/GO:0005623:obsolete cell/GO:0005737:cytoplasm/GO:0006725:cellular aromatic compound metabolic process/GO:0006778:porphyrin-containing compound metabolic pr…	1.14.13.81	K04035:magnesium-protoporphyrin IX monomethyl ester (oxidative) cyclase ,	ko00860:Porphyrin and chlorophyll metabolism,	Rubrerythrin
evm.model.Scaffold1.2185	6.73899670920841	7.03084160512243	6.1873563294179	2.72815178738138	3.49900468237071	2.90691942829794	-1.1139661511049	1.01420077782892e-05	6.07246103462998e-05	down	evm.model.Scaffold1.2185	CSA	Transcription factor, Myb superfamily;Transcription	Transcription factor CSA	transcription factor MYB54-like	Myb-like DNA-binding domain	GO:0000003:reproduction/GO:0000976:transcription regulatory region sequence-specific DNA binding/GO:0000977:RNA polymerase II transcription regulatory region sequence-specific DNA binding/GO:0000978:RNA polymerase II cis-regulatory region sequence-specific DNA binding/GO:0000981:DNA-binding transcription factor activity, RNA polymerase II-specific/GO:0000987:cis-regulatory region sequence-specifi…	-			Myb_DNA-binding
evm.model.Scaffold1.2190	16.8998334950343	18.867536106252	30.2511839111367	7.15146585041721	13.6652829873866	5.91418558982731	-1.2966420891083	0.000160346172271892	0.000756217101909737	down	evm.model.Scaffold1.2190	DTX20	-	Protein DETOXIFICATION	protein DETOXIFICATION 24-like	MatE	-	-			MatE
evm.model.Scaffold1.2208	2.77560503730867	2.44028748954149	2.64409062915863	0.373719422928956	0.926978495588	0.604686436124888	-2.03167351834736	7.79068741264444e-06	4.76286154941504e-05	down	evm.model.Scaffold1.2208	HPR	Glyoxylate/hydroxypyruvate reductase (D-isomer-specific 2-hydroxy acid dehydrogenase superfamily);Energy production and conversion	Glycerate dehydrogenase HPR, peroxisomal	PREDICTED: glycerate dehydrogenase HPR, peroxisomal isoform X2	Belongs to the D-isomer specific 2-hydroxyacid dehydrogenase family	GO:0000166:nucleotide binding/GO:0001101:response to acid chemical/GO:0003674:molecular_function/GO:0003676:nucleic acid binding/GO:0003723:RNA binding/GO:0003727:single-stranded RNA binding/GO:0003824:catalytic activity/GO:0005488:binding/GO:0005575:cellular_component/GO:0005576:extracellular region/GO:0005622:intracellular anatomical structure/GO:0005623:obsolete cell/GO:0005737:cytoplasm/GO:00…	-	K15893:glycerate dehydrogenase ,	ko00260:Glycine, serine and threonine metabolism,ko00630:Glyoxylate and dicarboxylate metabolism,	2-Hacid_dh,2-Hacid_dh_C,Skp1,Skp1_POZ,Trehalose_PPase
evm.model.Scaffold1.2215	4.68215953855802	4.10143460236464	3.85112960751357	1.67651785816733	1.96581584874416	1.38098220719472	-1.32013538421649	4.4704942153293e-06	2.84532085201969e-05	down	evm.model.Scaffold1.2215	-	-	-	uncharacterized protein LOC116012410 isoform X1	FAD binding domain	GO:0003674:molecular_function/GO:0003824:catalytic activity/GO:0005575:cellular_component/GO:0005623:obsolete cell/GO:0005886:plasma membrane/GO:0006629:lipid metabolic process/GO:0006720:isoprenoid metabolic process/GO:0006721:terpenoid metabolic process/GO:0006950:response to stress/GO:0008150:biological_process/GO:0008152:metabolic process/GO:0008299:isoprenoid biosynthetic process/GO:0008610:…	-			Amino_oxidase,DAO,FAD_binding_2,NAD_binding_8
evm.model.Scaffold1.2218	1.24014451989439	1.73513948119996	1.91634588346081	0	0	0	-7.81647014333804	4.40052683927024e-10	4.87008349367966e-09	down	evm.model.Scaffold1.2218	At1g31830	Amino acid transporters;Amino acid transport and metabolism	Probable polyamine transporter	probable polyamine transporter At1g31830	Polyamine transporter	GO:0003333:amino acid transmembrane transport/GO:0003674:molecular_function/GO:0005215:transporter activity/GO:0005342:organic acid transmembrane transporter activity/GO:0005575:cellular_component/GO:0005623:obsolete cell/GO:0005886:plasma membrane/GO:0005887:integral component of plasma membrane/GO:0006810:transport/GO:0006811:ion transport/GO:0006820:anion transport/GO:0006865:amino acid transp…	-	K11584:serine/threonine-protein phosphatase 2A regulatory subunit B,	ko03015:mRNA surveillance pathway,	AA_permease,AA_permease_2,AOX,B56
evm.model.Scaffold1.2233.1	3.31558638093054	2.95390145279481	3.24271274760014	7.52969893317261	6.62619060302232	7.56419194168834	1.20031430601012	6.73300654066513e-07	4.89048260524872e-06	up	evm.model.Scaffold1.2233.1	-	-	-	uncharacterized protein LOC116019687 isoform X1	Protein of unknown function (DUF3675)	-	-			DUF3675,RINGv
evm.model.Scaffold1.2236	3.57015387459749	3.45728166291527	5.26696062726462	0.766334771736343	2.12892589323806	1.33914265797995	-1.52741368403997	0.00442113841492083	0.0144314140711937	down	evm.model.Scaffold1.2236	RNS1	-	Ribonuclease	ribonuclease 1-like	Belongs to the RNase T2 family	GO:0003674:molecular_function/GO:0003676:nucleic acid binding/GO:0003723:RNA binding/GO:0003824:catalytic activity/GO:0004518:nuclease activity/GO:0004519:endonuclease activity/GO:0004521:endoribonuclease activity/GO:0004540:ribonuclease activity/GO:0005488:binding/GO:0005575:cellular_component/GO:0005576:extracellular region/GO:0005615:extracellular space/GO:0005618:cell wall/GO:0005623:obsolete…	3.1.27.1			Ribonuclease_T2
evm.model.Scaffold1.2239	3.94712664396493	4.40132941572672	3.55484758056618	1.33080574994214	0.282938384019195	1.10739787744683	-2.11670816960121	1.07480544321477e-05	6.40398204921895e-05	down	evm.model.Scaffold1.2239	RST1	-	Protein	protein RST1 isoform X1	Encoded by	-	-			DUF3730
evm.model.Scaffold1.2245	1.46094947211689	1.26191962269088	0.537157558242802	2.35360033605258	2.10917704450672	3.68533384539937	1.3429377474825	0.00419965186113619	0.0137814719013766	up	evm.model.Scaffold1.2245	MPSR1	-	E3 ubiquitin-protein ligase	E3 ubiquitin-protein ligase MPSR1-like	E3 ubiquitin-protein ligase	GO:0000003:reproduction/GO:0000209:protein polyubiquitination/GO:0000902:cell morphogenesis/GO:0000904:cell morphogenesis involved in differentiation/GO:0003006:developmental process involved in reproduction/GO:0003674:molecular_function/GO:0003824:catalytic activity/GO:0004842:ubiquitin-protein transferase activity/GO:0005488:binding/GO:0005515:protein binding/GO:0005575:cellular_component/GO:00…	2.3.2.27			zf-RING_2
evm.model.Scaffold1.2268	51.7482824225502	50.4795985522788	51.1826716867472	18.430992008396	17.7434224948135	17.9816353784643	-1.49088889036916	6.88916816425084e-38	3.97228178055148e-36	down	evm.model.Scaffold1.2268	-	Ferritin-like protein;Inorganic ion transport and metabolism	Ferritin-3, chloroplastic	ferritin-3, chloroplastic-like	Ferritin-4, chloroplastic-like	GO:0000003:reproduction/GO:0000041:transition metal ion transport/GO:0000302:response to reactive oxygen species/GO:0003006:developmental process involved in reproduction/GO:0003674:molecular_function/GO:0003824:catalytic activity/GO:0004322:ferroxidase activity/GO:0005488:binding/GO:0005506:iron ion binding/GO:0005515:protein binding/GO:0005575:cellular_component/GO:0005622:intracellular anatomi…	1.16.3.2			Ferritin
evm.model.Scaffold1.2273	66.6738286953506	74.8367470827895	75.8876609633733	25.416114942271	28.8414437453488	31.8426843611339	-1.3229904792596	5.98303099962126e-36	3.20809868143174e-34	down	evm.model.Scaffold1.2273	NRP1	-	Nodulin-related protein	nodulin-related protein 1-like isoform X1	-	GO:0001101:response to acid chemical/GO:0002831:regulation of response to biotic stimulus/GO:0002833:positive regulation of response to biotic stimulus/GO:0006950:response to stress/GO:0006952:defense response/GO:0006970:response to osmotic stress/GO:0007154:cell communication/GO:0007165:signal transduction/GO:0008150:biological_process/GO:0009266:response to temperature stimulus/GO:0009408:respo…	-			-
evm.model.Scaffold1.2280	0.144722233999587	0.424128376024433	0.541612378673449	1.17890452619274	0.744334194885939	0.936406171140934	1.37723806971687	0.0103739740819844	0.0301976389396631	up	evm.model.Scaffold1.2280	ZAT9	-	Zinc finger protein	uncharacterized protein LOC115998185	C2H2-type zinc finger	GO:0003674:molecular_function/GO:0003676:nucleic acid binding/GO:0003700:DNA-binding transcription factor activity/GO:0005488:binding/GO:0005575:cellular_component/GO:0005622:intracellular anatomical structure/GO:0005623:obsolete cell/GO:0005634:nucleus/GO:0006139:nucleobase-containing compound metabolic process/GO:0006351:transcription, DNA-templated/GO:0006355:regulation of transcription, DNA-t…	-			zf-C2H2_6
evm.model.Scaffold1.2292	9.7978320949484	9.64786775362246	8.99580175553666	1.35440159657232	1.72773013220232	1.12703259158596	-2.74545174359872	2.93574213239696e-09	2.96143911989401e-08	down	evm.model.Scaffold1.2292	-	-	-	-	-	-	-	-	-	-
evm.model.Scaffold1.2294	3.2997475924866	3.30081735701733	3.24917597332005	7.86298524707054	6.24972444318407	7.00088238817968	1.1109614764239	3.03553398241914e-08	2.6880228164795e-07	up	evm.model.Scaffold1.2294	PAP1	-	Probable inactive purple acid phosphatase	probable inactive purple acid phosphatase 1	Purple acid phosphatase	GO:0003674:molecular_function/GO:0003824:catalytic activity/GO:0003993:acid phosphatase activity/GO:0005488:binding/GO:0005575:cellular_component/GO:0005576:extracellular region/GO:0006793:phosphorus metabolic process/GO:0006796:phosphate-containing compound metabolic process/GO:0008150:biological_process/GO:0008152:metabolic process/GO:0009987:cellular process/GO:0016311:dephosphorylation/GO:001…	-			Metallophos,Metallophos_C,Pur_ac_phosph_N
evm.model.Scaffold1.2302	0.531770069114761	0.571422571729043	0.442246800157131	5.38191932394402	4.44979412557319	4.9912088909651	3.27883758975387	3.07860598179627e-40	1.96835934355101e-38	up	evm.model.Scaffold1.2302	XI-2	Myosin class V heavy chain;Cytoskeleton		myosin-6-like isoform X2	DIL	-	-			DIL,IQ,Myosin_N,Myosin_head
evm.model.Scaffold1.2306	3.56313016050227	3.95706017432027	5.98894218782924	1.29618071346174	1.65346118986783	0.95874265709575	-1.78266948932624	3.89349661874357e-07	2.93786247703522e-06	down	evm.model.Scaffold1.2306	HCAR	Coenzyme F420-reducing hydrogenase, beta subunit;Energy production and conversion	7-hydroxymethyl chlorophyll a reductase, chloroplastic	7-hydroxymethyl chlorophyll a reductase, chloroplastic	Coenzyme F420 hydrogenase/dehydrogenase, beta subunit N-term	GO:0003674:molecular_function/GO:0003824:catalytic activity/GO:0005488:binding/GO:0005575:cellular_component/GO:0005622:intracellular anatomical structure/GO:0005623:obsolete cell/GO:0005737:cytoplasm/GO:0006725:cellular aromatic compound metabolic process/GO:0006778:porphyrin-containing compound metabolic process/GO:0006807:nitrogen compound metabolic process/GO:0008150:biological_process/GO:000…	1.17.7.2	K18010:7-hydroxymethyl chlorophyll a reductase ,	ko00860:Porphyrin and chlorophyll metabolism,	FrhB_FdhB_C,FrhB_FdhB_N,RVT_3
evm.model.Scaffold1.2314	0.666449523805133	2.05077791948859	1.16393135233315	2.38541915077568	4.7334596385764	3.51362321517553	1.48646736346375	0.00105514943952142	0.00407770452870901	up	evm.model.Scaffold1.2314	-	-	-	PREDICTED: uncharacterized protein LOC109161915	Plant self-incompatibility protein S1	-	-			Self-incomp_S1
evm.model.Scaffold1.2346	1.45420455303971	1.05808868545043	1.95170495753555	0	0.0491248131963151	0	-6.40218471548793	5.59057619253814e-07	4.11632658141547e-06	down	evm.model.Scaffold1.2346	UGT92A1	-	UDP-glycosyltransferase	PREDICTED: UDP-glycosyltransferase 92A1-like isoform X1	Belongs to the UDP-glycosyltransferase family	GO:0003674:molecular_function/GO:0003824:catalytic activity/GO:0005575:cellular_component/GO:0005622:intracellular anatomical structure/GO:0005623:obsolete cell/GO:0008150:biological_process/GO:0008152:metabolic process/GO:0008194:UDP-glycosyltransferase activity/GO:0016740:transferase activity/GO:0016757:transferase activity, transferring glycosyl groups/GO:0016758:transferase activity, transfer…	-			UDPGT
evm.model.Scaffold1.2373	4.37473203039446	2.96901644560882	7.35309013061257	3.18284375194494	0.902259069038987	1.10355274592792	-1.50678120851236	0.0165726610609516	0.0450627212633865	down	evm.model.Scaffold1.2373	-	-	-	-	-	-	-	-	-	-
evm.model.Scaffold1.2379	30.699873897505	36.4242972574231	31.6591380623597	68.2497231658036	73.6389219983335	67.7737443963814	1.10047071007545	1.10316662065456e-26	3.90749972014457e-25	up	evm.model.Scaffold1.2379	RPL27	-	60S ribosomal protein	60S ribosomal protein L27-like	60S ribosomal protein	GO:0003674:molecular_function/GO:0003735:structural constituent of ribosome/GO:0005198:structural molecule activity/GO:0005575:cellular_component/GO:0005622:intracellular anatomical structure/GO:0005623:obsolete cell/GO:0005737:cytoplasm/GO:0005840:ribosome/GO:0006412:translation/GO:0006518:peptide metabolic process/GO:0006807:nitrogen compound metabolic process/GO:0008150:biological_process/GO:0…	-	K02901:large subunit ribosomal protein L27e,	ko03010:Ribosome,	KOW,Ribosomal_L27e
evm.model.Scaffold1.2394	7.55349415319907	7.80604716242475	8.23255145019123	3.14031860418001	2.43415216467353	3.23920518229203	-1.40896392620535	1.5025783293394e-06	1.035688201623e-05	down	evm.model.Scaffold1.2394	FTA	Protein farnesyltransferase, alpha subunit/protein geranylgeranyltransferase type I, alpha subunit;Posttranslational modification, protein turnover, chaperones	Protein farnesyltransferase/geranylgeranyltransferase type-1 subunit alpha	protein farnesyltransferase/geranylgeranyltransferase type-1 subunit alpha	Protein farnesyltransferase geranylgeranyltransferase type-1 subunit alpha	GO:0001101:response to acid chemical/GO:0003674:molecular_function/GO:0003824:catalytic activity/GO:0004311:farnesyltranstransferase activity/GO:0004659:prenyltransferase activity/GO:0004660:protein farnesyltransferase activity/GO:0004661:protein geranylgeranyltransferase activity/GO:0004662:CAAX-protein geranylgeranyltransferase activity/GO:0005575:cellular_component/GO:0005622:intracellular ana…	2.5.1.58,2.5.1.59	K05955:protein farnesyltransferase/geranylgeranyltransferase type-1 subunit alpha ,	ko00900:Terpenoid backbone biosynthesis,	PPTA
evm.model.Scaffold1.2416	5.7759298200807	7.72115857159884	7.98906950315639	1.60087146447807	0.794164461745808	0.922775156741685	-2.68687184995818	3.4885332714266e-20	8.67154604034241e-19	down	evm.model.Scaffold1.2416	CSP41B	-	Chloroplast stem-loop binding protein of 41 kDa b, chloroplastic	chloroplast stem-loop binding protein of 41 kDa b, chloroplastic	Chloroplast stem-loop binding protein of 41 kDa b, chloroplastic	GO:0000272:polysaccharide catabolic process/GO:0000427:plastid-encoded plastid RNA polymerase complex/GO:0000428:DNA-directed RNA polymerase complex/GO:0001101:response to acid chemical/GO:0001871:obsolete pattern binding/GO:0003674:molecular_function/GO:0003676:nucleic acid binding/GO:0003677:DNA binding/GO:0003723:RNA binding/GO:0003824:catalytic activity/GO:0005488:binding/GO:0005575:cellular_…	-			Epimerase
evm.model.Scaffold1.2423	10.4313103324269	9.07250196935946	11.6415635356112	36.5476355819698	55.7105295267239	38.0613699434518	2.07331298460659	4.68643170336961e-29	1.85220395412519e-27	up	evm.model.Scaffold1.2423	-	-	-	uncharacterized protein LOC116012480	superfamily. Protein	GO:0000166:nucleotide binding/GO:0003674:molecular_function/GO:0003678:DNA helicase activity/GO:0003724:RNA helicase activity/GO:0003824:catalytic activity/GO:0004003:/GO:0004004:/GO:0004386:helicase activity/GO:0005488:binding/GO:0005515:protein binding/GO:0005524:ATP binding/GO:0005575:cellular_component/GO:0005622:intracellular anatomical structure/GO:0005623:obsolete cell/GO:0005634:nucleus/G…	-			AAA_11,AAA_12,AAA_19,Prenylcys_lyase,UvrD-helicase,UvrD_C
evm.model.Scaffold1.2424	0.941105304630939	0.859235009467578	0.957266373444923	3.57399797473543	2.84566206381401	3.01862637576092	1.78301568731272	2.18705957268863e-29	8.8658410125604e-28	up	evm.model.Scaffold1.2424	TRANK1	Superfamily I DNA and RNA helicases and helicase subunits;Replication, recombination and repair	TPR and ankyrin repeat-containing protein	PREDICTED: uncharacterized protein LOC109161799 isoform X1	superfamily. Protein	-	-			AAA_11,AAA_12,AAA_19,UvrD-helicase
evm.model.Scaffold1.2431	12.0713096393102	12.8535089723842	13.3854796066976	47.113592153443	43.4595418084435	43.9385418548583	1.82311892664714	1.5370468579468e-98	4.97668184582645e-96	up	evm.model.Scaffold1.2431	TMN12	-	Transmembrane 9 superfamily member	transmembrane 9 superfamily member 12-like	Belongs to the nonaspanin (TM9SF) (TC 9.A.2) family	GO:0000139:Golgi membrane/GO:0001666:response to hypoxia/GO:0005575:cellular_component/GO:0005622:intracellular anatomical structure/GO:0005623:obsolete cell/GO:0005737:cytoplasm/GO:0005768:endosome/GO:0005769:early endosome/GO:0005773:vacuole/GO:0005774:vacuolar membrane/GO:0005794:Golgi apparatus/GO:0005802:trans-Golgi network/GO:0005911:cell-cell junction/GO:0006810:transport/GO:0006873:cellul…	-			BAR_3,EMP70,Pkinase
evm.model.Scaffold1.2456	0.727102276519855	1.70469843767013	2.03177490451137	12.9228242560171	16.3831252009711	17.1457247683117	3.39955612387394	9.18827044017582e-20	2.23986264446564e-18	up	evm.model.Scaffold1.2456	-	-	-	hypothetical protein A4A49_14860	-	-	-			-
evm.model.Scaffold1.2470	2.70921031860832	3.67546255143642	3.0075299790561	1.26238386048496	1.43142092480662	1.51733436678448	-1.14090357775656	6.9576816354623e-06	4.29204322676112e-05	down	evm.model.Scaffold1.2470	-	-	-	uncharacterized protein LOC116024921	Rhodanese Cell cycle control phosphatase superfamily protein	-	-			Rhodanese
evm.model.Scaffold1.2475_evm.model.Scaffold1.2476	0.651941142317802	0.163765973506513	0.23236591002638	1.56332293434214	1.50545473878977	0.758847506188638	1.85971431753371	0.00153509757778671	0.00567728240966415	up	evm.model.Scaffold1.2475_evm.model.Scaffold1.2476	UGT9	-	UDP glycosyltransferase	UDP glycosyltransferase 9-like	Belongs to the UDP-glycosyltransferase family	-	2.4.1.195,2.4.1.350	K11820:N-hydroxythioamide S-beta-glucosyltransferase ,	ko00380:Tryptophan metabolism,ko00966:Glucosinolate biosynthesis,	UDPGT
evm.model.Scaffold1.2482	5.79183187963238	6.56689673068117	10.1389258244271	1.59376564898569	0.837147589829988	1.09217591349567	-2.66928753841951	5.00444454392764e-12	6.78407122688634e-11	down	evm.model.Scaffold1.2482	P2	Putative NADP-dependent oxidoreductases;General function prediction only	NADP-dependent alkenal double bond reductase	PREDICTED: 2-alkenal reductase (NADP(+)-dependent)-like	Allyl alcohol dehydrogenase	GO:0003674:molecular_function/GO:0003824:catalytic activity/GO:0005575:cellular_component/GO:0005622:intracellular anatomical structure/GO:0005623:obsolete cell/GO:0005737:cytoplasm/GO:0005829:cytosol/GO:0005886:plasma membrane/GO:0006950:response to stress/GO:0006979:response to oxidative stress/GO:0008150:biological_process/GO:0008152:metabolic process/GO:0016020:membrane/GO:0016491:oxidoreduct…	1.3.1.102			ADH_N_2,ADH_zinc_N
evm.model.Scaffold1.2493	8.54996488024976	9.60072833463082	9.0716054950147	17.7729758135595	23.4528578857691	24.5010277402108	1.2870719637017	1.66294482380673e-12	2.35941974860894e-11	up	evm.model.Scaffold1.2493	HOL1	-	Thiocyanate methyltransferase	probable thiol methyltransferase 2	thiol methyltransferase	GO:0003674:molecular_function/GO:0003824:catalytic activity/GO:0005575:cellular_component/GO:0005622:intracellular anatomical structure/GO:0005623:obsolete cell/GO:0005737:cytoplasm/GO:0005886:plasma membrane/GO:0006082:organic acid metabolic process/GO:0006790:sulfur compound metabolic process/GO:0006807:nitrogen compound metabolic process/GO:0006950:response to stress/GO:0006952:defense respons…	2.1.1.165			TPMT
evm.model.Scaffold1.2503	3.81755413776912	4.33232278108525	0.486363139457471	0.200501111272517	0.517218574608337	0.194649185954949	-3.22405538869462	0.000886574273063521	0.00349413752593933	down	evm.model.Scaffold1.2503	co-2	-	Polyphenol oxidase II, chloroplastic	polyphenol oxidase I, chloroplastic-like	polyphenol oxidase	GO:0003674:molecular_function/GO:0003824:catalytic activity/GO:0004097:catechol oxidase activity/GO:0005488:binding/GO:0005575:cellular_component/GO:0005622:intracellular anatomical structure/GO:0005623:obsolete cell/GO:0005737:cytoplasm/GO:0008150:biological_process/GO:0008152:metabolic process/GO:0009507:chloroplast/GO:0009534:chloroplast thylakoid/GO:0009536:plastid/GO:0009543:chloroplast thyl…	1.10.3.1	K00422:polyphenol oxidase ,	ko00350:Tyrosine metabolism,ko00950:Isoquinoline alkaloid biosynthesis,	PPO1_DWL,PPO1_KFDV,Tyrosinase
evm.model.Scaffold1.2508	4.30739070140876	3.62518148770358	4.9049177170392	1.96296064648361	1.94758120165644	2.01153918245089	-1.10805239348737	0.000101019203906286	0.000497900077020541	down	evm.model.Scaffold1.2508	WEX	-	Werner Syndrome-like exonuclease	Werner Syndrome-like exonuclease	3-5 exonuclease	GO:0003674:molecular_function/GO:0003676:nucleic acid binding/GO:0003677:DNA binding/GO:0003824:catalytic activity/GO:0004518:nuclease activity/GO:0004527:exonuclease activity/GO:0005488:binding/GO:0005575:cellular_component/GO:0005622:intracellular anatomical structure/GO:0005623:obsolete cell/GO:0005634:nucleus/GO:0006139:nucleobase-containing compound metabolic process/GO:0006725:cellular arom…	-			DNA_pol_A_exo1
evm.model.Scaffold1.2510.1	0.332089982064357	0.778588228743571	0.629696720920848	1.50835315167721	1.46400209519547	1.20966358688253	1.28616526939866	0.00170301131830501	0.00621704984732481	up	evm.model.Scaffold1.2510.1	WEX	-	Werner Syndrome-like exonuclease	LOW QUALITY PROTEIN: Werner Syndrome-like exonuclease	3-5 exonuclease	GO:0003674:molecular_function/GO:0003676:nucleic acid binding/GO:0003677:DNA binding/GO:0003824:catalytic activity/GO:0004518:nuclease activity/GO:0004527:exonuclease activity/GO:0005488:binding/GO:0005575:cellular_component/GO:0005622:intracellular anatomical structure/GO:0005623:obsolete cell/GO:0005634:nucleus/GO:0006139:nucleobase-containing compound metabolic process/GO:0006725:cellular arom…	-			DNA_pol_A_exo1
evm.model.Scaffold1.2521	4.32088612531598	5.1581190890191	5.45943205536873	2.23105669843241	1.78639528733688	2.54592943393414	-1.17383430621142	5.96438192685619e-07	4.3711684725117e-06	down	evm.model.Scaffold1.2521	PRMT13	-	Probable histone-arginine methyltransferase	probable histone-arginine methyltransferase 1.3 isoform X1	Belongs to the class I-like SAM-binding methyltransferase superfamily. Protein arginine N- methyltransferase family	GO:0000003:reproduction/GO:0003006:developmental process involved in reproduction/GO:0003674:molecular_function/GO:0003824:catalytic activity/GO:0005488:binding/GO:0005515:protein binding/GO:0005575:cellular_component/GO:0005622:intracellular anatomical structure/GO:0005623:obsolete cell/GO:0005634:nucleus/GO:0005737:cytoplasm/GO:0005829:cytosol/GO:0006139:nucleobase-containing compound metabolic…	2.1.1.319			Methyltransf_25,PrmA
evm.model.Scaffold1.2535	75.261776745049	88.2259878538973	85.0905905452022	193.983308072087	197.943462017388	197.095874475176	1.25800949250326	8.30697227070538e-47	6.83363468067311e-45	up	evm.model.Scaffold1.2535	-	Iron/ascorbate family oxidoreductases;	-	protein SRG1-like	Belongs to the iron ascorbate-dependent oxidoreductase family	GO:0003674:molecular_function/GO:0003824:catalytic activity/GO:0005488:binding/GO:0007275:multicellular organism development/GO:0007568:aging/GO:0008150:biological_process/GO:0008152:metabolic process/GO:0010150:leaf senescence/GO:0016491:oxidoreductase activity/GO:0016679:oxidoreductase activity, acting on diphenols and related substances as donors/GO:0016682:oxidoreductase activity, acting on d…	-			2OG-FeII_Oxy,DIOX_N
evm.model.Scaffold1.2581	2.07140624362851	2.27155704753626	2.63404226262875	1.12161016651713	0.981902251674835	0.480385717695347	-1.42707025219353	2.34418955512508e-05	0.000130201247448172	down	evm.model.Scaffold1.2581	cemA	-	Chloroplast envelope membrane protein	PREDICTED: chloroplast envelope membrane protein	CemA family	GO:0005575:cellular_component/GO:0005623:obsolete cell/GO:0005886:plasma membrane/GO:0006810:transport/GO:0006811:ion transport/GO:0008150:biological_process/GO:0016020:membrane/GO:0016021:integral component of membrane/GO:0031224:intrinsic component of membrane/GO:0044425:obsolete membrane part/GO:0044464:obsolete cell part/GO:0051179:localization/GO:0051234:establishment of localization/GO:0071…	-			CemA
evm.model.Scaffold1.2590	0	0	0.122009238892908	0.845002766003083	1.19768902969777	1.87506307272709	4.83892817618982	0.000681561624544089	0.00276644789904548	up	evm.model.Scaffold1.2590	OSCBPW	Oxidosqualene-lanosterol cyclase and related proteins;Lipid transport and metabolism	Lupeol synthase	hypothetical protein DCAR_014728	Belongs to the terpene cyclase mutase family	GO:0003674:molecular_function/GO:0003824:catalytic activity/GO:0006629:lipid metabolic process/GO:0006720:isoprenoid metabolic process/GO:0006721:terpenoid metabolic process/GO:0006722:triterpenoid metabolic process/GO:0008150:biological_process/GO:0008152:metabolic process/GO:0008299:isoprenoid biosynthetic process/GO:0008610:lipid biosynthetic process/GO:0009058:biosynthetic process/GO:0009987:…	5.4.99.41	K20659:lupeol synthase ,	ko00909:Sesquiterpenoid and triterpenoid biosynthesis,	Prenyltrans,SQHop_cyclase_C,SQHop_cyclase_N
evm.model.Scaffold1.2594	1.53834520949288	2.08620845920111	1.68575210417974	0	0	0	-8.33956624716856	1.17639899973793e-11	1.54337437601982e-10	down	evm.model.Scaffold1.2594	PRK1	-	Pollen receptor-like kinase	pollen receptor-like kinase 1	Leucine rich repeat N-terminal domain	GO:0000003:reproduction/GO:0000166:nucleotide binding/GO:0000902:cell morphogenesis/GO:0000904:cell morphogenesis involved in differentiation/GO:0001558:regulation of cell growth/GO:0003006:developmental process involved in reproduction/GO:0003674:molecular_function/GO:0003824:catalytic activity/GO:0004672:protein kinase activity/GO:0004674:protein serine/threonine kinase activity/GO:0005488:bind…	2.7.11.1			LRRNT_2,LRR_1,LRR_4,LRR_8,Pkinase,Pkinase_Tyr
evm.model.Scaffold1.2605	0.389153331095134	0.50687433983932	0.388367436476016	1.57968100364806	0.720112872002947	0.911855790062508	1.33603255647149	0.0127083132987339	0.0358721864713897	up	evm.model.Scaffold1.2605	PERK12	Serine/threonine protein kinase;	Proline-rich receptor-like protein kinase	serine/threonine-protein kinase CDG1-like isoform X1	Protein kinase domain	GO:0000166:nucleotide binding/GO:0003674:molecular_function/GO:0003824:catalytic activity/GO:0004672:protein kinase activity/GO:0004674:protein serine/threonine kinase activity/GO:0004675:transmembrane receptor protein serine/threonine kinase activity/GO:0004888:transmembrane signaling receptor activity/GO:0005488:binding/GO:0005515:protein binding/GO:0005524:ATP binding/GO:0005575:cellular_compo…	2.7.11.1			Pkinase,Pkinase_Tyr,RVT_2
evm.model.Scaffold1.2606	0	0	0	1.8814839912975	0.233342862682497	0.913285031112762	4.45477539665429	0.0137111287953744	0.0382708397134374	up	evm.model.Scaffold1.2606	-	-	-	-	-	-	-	-	-	-
evm.model.Scaffold1.2625	0.363096130577499	0.729670670442035	0.465895103707461	1.4852891458209	2.33751723768549	1.74027091347832	1.86469711021892	0.000108165875905999	0.00052950750067959	up	evm.model.Scaffold1.2625	-	-	-	uncharacterized protein LOC115998961	-	-	-			-
evm.model.Scaffold1.2627	0.207743507577101	0.177111525991702	0.376952672451089	1.88341305895775	1.4801242417591	1.91895979879742	2.7895684846648	3.79660255980294e-15	6.70981089208e-14	up	evm.model.Scaffold1.2627	At5g62370	-	Pentatricopeptide repeat-containing protein	PREDICTED: pentatricopeptide repeat-containing protein At5g62370	Pentatricopeptide repeat-containing protein	GO:0003674:molecular_function/GO:0003676:nucleic acid binding/GO:0003723:RNA binding/GO:0003824:catalytic activity/GO:0004518:nuclease activity/GO:0004519:endonuclease activity/GO:0005488:binding/GO:0005575:cellular_component/GO:0005622:intracellular anatomical structure/GO:0005623:obsolete cell/GO:0006139:nucleobase-containing compound metabolic process/GO:0006725:cellular aromatic compound meta…	-			DUF296,PPR,PPR_1,PPR_2,PPR_3
evm.model.Scaffold1.2633	0	0	0	2.74930025084945	2.30810459521601	2.87436994288203	6.00478725087031	1.68327609035812e-05	9.60703675977275e-05	up	evm.model.Scaffold1.2633	ILA	-	Protein ILITYHIA	PREDICTED: eIF-2-alpha kinase activator GCN1 isoform X12	-	-	-	-	-	-
evm.model.Scaffold1.2634	0	0	0.037635242934209	2.27139116055866	1.6624882755268	1.73515845765555	7.06223447277599	1.10624416711307e-08	1.03131031526174e-07	up	evm.model.Scaffold1.2634	Os01g0367900	Chromatin remodeling complex WSTF-ISWI, small subunit;Transcription	Probable chromatin-remodeling complex ATPase chain	PREDICTED: ISWI chromatin-remodeling complex ATPase CHR11	chromatin-remodeling complex ATPase	GO:0000166:nucleotide binding/GO:0000228:nuclear chromosome/GO:0000785:chromatin/GO:0000790:/GO:0003674:molecular_function/GO:0003676:nucleic acid binding/GO:0003677:DNA binding/GO:0003682:chromatin binding/GO:0003824:catalytic activity/GO:0004386:helicase activity/GO:0005488:binding/GO:0005524:ATP binding/GO:0005575:cellular_component/GO:0005622:intracellular anatomical structure/GO:0005623:obso…	-			DBINO,HAND,Helicase_C,SLIDE,SNF2_N
evm.model.Scaffold1.2637	19.8788973144326	19.545628185783	19.7265100306927	40.4225475145247	38.5357664120417	42.6118100998871	1.05102007882164	2.84520171857817e-42	1.98496048073734e-40	up	evm.model.Scaffold1.2637	PERK1	Serine/threonine protein kinase;	Proline-rich receptor-like protein kinase	probable receptor-like serine/threonine-protein kinase At5g57670	Universal stress protein family	GO:0000166:nucleotide binding/GO:0003674:molecular_function/GO:0003824:catalytic activity/GO:0004672:protein kinase activity/GO:0004674:protein serine/threonine kinase activity/GO:0004675:transmembrane receptor protein serine/threonine kinase activity/GO:0004888:transmembrane signaling receptor activity/GO:0005488:binding/GO:0005524:ATP binding/GO:0005575:cellular_component/GO:0005623:obsolete ce…	-			Pkinase,Pkinase_Tyr,Usp
evm.model.Scaffold1.2638	1.85573864604321	2.7192484406865	1.28610485027039	11.5539264129771	13.2813881617866	12.2049639512327	2.69010133934583	2.30283740362324e-32	1.08910409416676e-30	up	evm.model.Scaffold1.2638	TCHQD	-	Glutathione S-transferase TCHQD	glutathione S-transferase TCHQD	Glutathione S-transferase, C-terminal domain	GO:0003674:molecular_function/GO:0003824:catalytic activity/GO:0004364:glutathione transferase activity/GO:0005575:cellular_component/GO:0005622:intracellular anatomical structure/GO:0005623:obsolete cell/GO:0005737:cytoplasm/GO:0005886:plasma membrane/GO:0006518:peptide metabolic process/GO:0006575:cellular modified amino acid metabolic process/GO:0006749:glutathione metabolic process/GO:0006790…	-			GST_C,GST_C_2,GST_N_3
evm.model.Scaffold1.2639_evm.model.Scaffold1.2640	1.44068527061452	1.19790551086885	1.58824071889494	5.39234528710386	5.05469308685544	5.31525243349924	1.9041267090596	1.84370484775124e-30	8.01424542684297e-29	up	evm.model.Scaffold1.2639_evm.model.Scaffold1.2640	ASHH2	-	Histone-lysine N-methyltransferase	histone-lysine N-methyltransferase ASHH2-like isoform X1	Histone-lysine N-methyltransferase ASHH2-like	GO:0000003:reproduction/GO:0000775:chromosome, centromeric region/GO:0001763:morphogenesis of a branching structure/GO:0002682:regulation of immune system process/GO:0003006:developmental process involved in reproduction/GO:0003674:molecular_function/GO:0003824:catalytic activity/GO:0005488:binding/GO:0005575:cellular_component/GO:0005622:intracellular anatomical structure/GO:0005623:obsolete cel…	2.1.1.43	K11423:[histone H3]-lysine36 N-trimethyltransferase ,	ko00310:Lysine degradation,	ATP11,SET,zf-CW
evm.model.Scaffold1.2641	0	0	0	22.0012240917853	27.7662952213933	25.9726478525488	9.52616238431108	2.06308159333934e-15	3.74842630502051e-14	up	evm.model.Scaffold1.2641	PAO5	Amine oxidase;Secondary metabolites biosynthesis, transport and catabolism	Polyamine oxidase	probable polyamine oxidase 4 isoform X1	Polyamine oxidase	GO:0003674:molecular_function/GO:0003824:catalytic activity/GO:0005575:cellular_component/GO:0005622:intracellular anatomical structure/GO:0005623:obsolete cell/GO:0005737:cytoplasm/GO:0005777:peroxisome/GO:0006576:cellular biogenic amine metabolic process/GO:0006595:polyamine metabolic process/GO:0006598:polyamine catabolic process/GO:0006807:nitrogen compound metabolic process/GO:0008150:biolog…	1.5.3.17	K17839:polyamine oxidase ,	ko00330:Arginine and proline metabolism,ko00410:beta-Alanine metabolism,	Amino_oxidase,NAD_binding_8,PPR
evm.model.Scaffold1.2642	6.81284872793946	7.63144451274794	7.25236286854939	16.8921179163888	17.0934834586427	17.0884386848893	1.24864587569536	1.08614331694123e-23	3.33704981378964e-22	up	evm.model.Scaffold1.2642	UBN1	-		ubinuclein-1-like isoform X1	HPC2 and ubinuclein domain	GO:0000228:nuclear chromosome/GO:0000785:chromatin/GO:0000790:/GO:0005575:cellular_component/GO:0005622:intracellular anatomical structure/GO:0005623:obsolete cell/GO:0005634:nucleus/GO:0005694:chromosome/GO:0005730:nucleolus/GO:0006325:chromatin organization/GO:0006950:response to stress/GO:0006970:response to osmotic stress/GO:0006996:organelle organization/GO:0008150:biological_process/GO:0009…	-			HUN,UBN_AB
evm.model.Scaffold1.2644	0.356259281618611	0.417626694615463	0.118513272162452	1.60249603556786	0.349011387737144	0.720945633442883	1.60134241049049	0.014882599052198	0.0410506814180057	up	evm.model.Scaffold1.2644	PCMP-H91	-	Pentatricopeptide repeat-containing protein At5g15340, mitochondrial	LOW QUALITY PROTEIN: pentatricopeptide repeat-containing protein At5g15340, mitochondrial-like	Pentatricopeptide repeat-containing protein	GO:0003674:molecular_function/GO:0003676:nucleic acid binding/GO:0003723:RNA binding/GO:0003824:catalytic activity/GO:0004518:nuclease activity/GO:0004519:endonuclease activity/GO:0005488:binding/GO:0005575:cellular_component/GO:0005622:intracellular anatomical structure/GO:0005623:obsolete cell/GO:0005737:cytoplasm/GO:0005739:mitochondrion/GO:0006139:nucleobase-containing compound metabolic proc…	-			DYW_deaminase,Linker_histone,Myb_DNA-binding,PPR,PPR_2,V-SNARE,V-SNARE_C
evm.model.Scaffold1.2663	12.3107373981542	13.5496660919683	15.5252386532812	5.98004618150933	6.01075167769526	6.18495464479947	-1.1761174283129	9.07910335857805e-16	1.68970342904118e-14	down	evm.model.Scaffold1.2663	MKS1	-	Protein	protein MKS1-like	VQ motif	GO:0001558:regulation of cell growth/GO:0005575:cellular_component/GO:0005622:intracellular anatomical structure/GO:0005623:obsolete cell/GO:0005634:nucleus/GO:0006950:response to stress/GO:0006952:defense response/GO:0008150:biological_process/GO:0010769:regulation of cell morphogenesis involved in differentiation/GO:0022603:regulation of anatomical structure morphogenesis/GO:0022604:regulation …	-	K20725:MAP kinase substrate 1,	ko04016:MAPK signaling pathway - plant,	VQ
evm.model.Scaffold1.2668	6.8235752104171	5.76974855826815	7.7028828797409	1.87767531925034	1.64379182618439	1.50118916045256	-2.00771965769231	5.21464635853206e-08	4.4764069947222e-07	down	evm.model.Scaffold1.2668	GLTP3	-	Glycolipid transfer protein	glycolipid transfer protein 3-like	Glycolipid transfer protein (GLTP)	GO:0003674:molecular_function/GO:0005215:transporter activity/GO:0005319:lipid transporter activity/GO:0005488:binding/GO:0005543:phospholipid binding/GO:0005575:cellular_component/GO:0005622:intracellular anatomical structure/GO:0005623:obsolete cell/GO:0005634:nucleus/GO:0005654:nucleoplasm/GO:0005737:cytoplasm/GO:0005794:Golgi apparatus/GO:0005802:trans-Golgi network/GO:0006810:transport/GO:00…	-			GLTP
evm.model.Scaffold1.2669	1.17992397897884	1.38317168608111	1.32473376463438	11.7232857055623	12.1371504660761	13.1483793358245	3.26667451587613	2.97627105630838e-31	1.34224509869764e-29	up	evm.model.Scaffold1.2669	-	-	Pathogen-related protein	pathogen-related protein-like	Pathogen-related protein-like	-	-			-
evm.model.Scaffold1.2679	0.988462720038917	2.42781583286581	1.69108546445093	0.371809442913987	0.0922240956428266	0.315837923877156	-2.69497971353454	2.92012817572718e-06	1.9140367785619e-05	down	evm.model.Scaffold1.2679	At1g77260	-	Probable methyltransferase	probable methyltransferase PMT10	methyltransferase PMT10	GO:0000139:Golgi membrane/GO:0003674:molecular_function/GO:0003824:catalytic activity/GO:0005575:cellular_component/GO:0005622:intracellular anatomical structure/GO:0005623:obsolete cell/GO:0005737:cytoplasm/GO:0005794:Golgi apparatus/GO:0008150:biological_process/GO:0008152:metabolic process/GO:0008168:methyltransferase activity/GO:0008757:S-adenosylmethionine-dependent methyltransferase activit…	-			Methyltransf_29,PHD
evm.model.Scaffold1.2699	5.71652824298369	5.07668813726216	4.92703139629604	0.085521999604432	0.0848519500663624	0.166051823838684	-5.52889214640601	1.02938512735392e-22	2.96432398988862e-21	down	evm.model.Scaffold1.2699	-	-	(-)-alpha-terpineol synthase	PREDICTED: (-)-alpha-terpineol synthase-like	Terpene synthase, N-terminal domain	GO:0000287:magnesium ion binding/GO:0003674:molecular_function/GO:0003824:catalytic activity/GO:0005488:binding/GO:0005575:cellular_component/GO:0005622:intracellular anatomical structure/GO:0005623:obsolete cell/GO:0005737:cytoplasm/GO:0008150:biological_process/GO:0008152:metabolic process/GO:0009507:chloroplast/GO:0009536:plastid/GO:0010333:terpene synthase activity/GO:0016829:lyase activity/G…	4.2.3.108,4.2.3.20,4.2.3.27	K07385:1,8-cineole synthase ,K12742:isoprene synthase ,K15096:(R)-limonene synthase ,	ko00900:Terpenoid backbone biosynthesis,ko00902:Monoterpenoid biosynthesis,	Terpene_synth,Terpene_synth_C
evm.model.Scaffold1.2726	0.473054493157496	1.47877454834036	1.57366386752171	3.9443158371779	4.63430466659213	5.34071944002657	2.00206810367226	1.01525125851336e-08	9.50692270439559e-08	up	evm.model.Scaffold1.2726	At4g09760	-	Probable choline kinase	probable choline kinase 3	Choline ethanolamine	GO:0000166:nucleotide binding/GO:0003674:molecular_function/GO:0003824:catalytic activity/GO:0004103:choline kinase activity/GO:0004305:ethanolamine kinase activity/GO:0005488:binding/GO:0005524:ATP binding/GO:0005575:cellular_component/GO:0005622:intracellular anatomical structure/GO:0005623:obsolete cell/GO:0005737:cytoplasm/GO:0005829:cytosol/GO:0006629:lipid metabolic process/GO:0006644:phosp…	2.7.1.32,2.7.1.82	K14156:choline/ethanolamine kinase ,	ko00564:Glycerophospholipid metabolism,	Choline_kin_N,Choline_kinase,DUF3593,LRRNT_2,LRR_8
evm.model.Scaffold1.2730	0.776196910272058	0.814121629424524	0.631934495576918	2.27906223736394	1.12059775947671	2.1538042749505	1.33524739712724	1.64219405220859e-05	9.39805365704238e-05	up	evm.model.Scaffold1.2730	RGI5	Serine/threonine protein kinase;	LRR receptor-like serine/threonine-protein kinase	probable LRR receptor-like serine/threonine-protein kinase At1g34110	Belongs to the protein kinase superfamily. Ser Thr protein kinase family	GO:0000166:nucleotide binding/GO:0003674:molecular_function/GO:0003824:catalytic activity/GO:0004672:protein kinase activity/GO:0004674:protein serine/threonine kinase activity/GO:0005488:binding/GO:0005524:ATP binding/GO:0005575:cellular_component/GO:0006464:cellular protein modification process/GO:0006468:protein phosphorylation/GO:0006793:phosphorus metabolic process/GO:0006796:phosphate-conta…	-			LRRNT_2,LRR_1,LRR_4,LRR_6,LRR_8,Pkinase,Pkinase_Tyr
evm.model.Scaffold1.2738	10.790369878768	10.2773646194151	10.5238383156326	19.3109560689644	22.4029859080169	21.0981001307285	1.00310802481817	5.5973759922859e-13	8.34484832852304e-12	up	evm.model.Scaffold1.2738	WRKY51	-	Probable WRKY transcription factor	probable WRKY transcription factor 50	WRKY transcription factor	GO:0001101:response to acid chemical/GO:0003674:molecular_function/GO:0003676:nucleic acid binding/GO:0003677:DNA binding/GO:0003700:DNA-binding transcription factor activity/GO:0005488:binding/GO:0005575:cellular_component/GO:0005622:intracellular anatomical structure/GO:0005623:obsolete cell/GO:0005634:nucleus/GO:0006139:nucleobase-containing compound metabolic process/GO:0006351:transcription,…	-			WRKY
evm.model.Scaffold1.2747	14.2715138731418	14.2954775167519	15.4332582032447	4.40634323868102	4.41510567898609	5.0824604076851	-1.65006738402184	8.78059425118922e-27	3.11890165701524e-25	down	evm.model.Scaffold1.2747	LAC14	Putative multicopper oxidases;Secondary metabolites biosynthesis, transport and catabolism		putative laccase-9	Lignin degradation and detoxification of lignin-derived products	-	1.10.3.2			Cu-oxidase,Cu-oxidase_2,Cu-oxidase_3
evm.model.Scaffold1.2776	2.65778467409262	1.94725072038472	2.37612381475206	5.57658281188178	5.69562338170904	6.20997216546213	1.33091519243926	1.64081443339628e-07	1.31760790192124e-06	up	evm.model.Scaffold1.2776	KLLA0C05324g	-	Glucan	probable glucan 1,3-beta-glucosidase A	Belongs to the glycosyl hydrolase 5 (cellulase A) family	GO:0000272:polysaccharide catabolic process/GO:0003674:molecular_function/GO:0003824:catalytic activity/GO:0004338:glucan exo-1,3-beta-glucosidase activity/GO:0004553:hydrolase activity, hydrolyzing O-glycosyl compounds/GO:0005488:binding/GO:0005575:cellular_component/GO:0005576:extracellular region/GO:0005975:carbohydrate metabolic process/GO:0005976:polysaccharide metabolic process/GO:0008150:b…	-			Cellulase
evm.model.Scaffold1.2782	74.9645993932344	75.8856904031529	76.2658921473902	26.5096505388474	25.7473929457467	26.7824176660517	-1.51102322146806	4.1644875886917e-101	1.42127208178931e-98	down	evm.model.Scaffold1.2782	RAP2-4	-	Ethylene-responsive transcription factor	ethylene-responsive transcription factor RAP2-13-like	DNA-binding domain in plant proteins such as APETALA2 and EREBPs	GO:0000160:phosphorelay signal transduction system/GO:0001101:response to acid chemical/GO:0003674:molecular_function/GO:0003676:nucleic acid binding/GO:0003677:DNA binding/GO:0003700:DNA-binding transcription factor activity/GO:0005488:binding/GO:0005575:cellular_component/GO:0005622:intracellular anatomical structure/GO:0005623:obsolete cell/GO:0005634:nucleus/GO:0006139:nucleobase-containing c…	-			AP2
evm.model.Scaffold1.2790	7.37362001894061	5.66315462575692	8.03539373935806	16.2350137040487	16.6059951356869	16.0048999470773	1.21778170392406	1.76255054982183e-10	2.04189055668579e-09	up	evm.model.Scaffold1.2790	At1g35710	Leucine-rich repeat (LRR) protein;Function unknown	Probable leucine-rich repeat receptor-like protein kinase	MDIS1-interacting receptor like kinase 2-like isoform X1	-	-	-	-	-	-
evm.model.Scaffold1.2796	15.6348758981006	15.8390643260568	15.0254012399493	3.3489288407975	3.80893798606279	4.25561657711127	-2.01273371841602	3.79153315846454e-54	4.10966394493657e-52	down	evm.model.Scaffold1.2796	BHLH96	-	Transcription factor	transcription factor bHLH96-like	Transcription factor	GO:0003674:molecular_function/GO:0003676:nucleic acid binding/GO:0003677:DNA binding/GO:0003700:DNA-binding transcription factor activity/GO:0005488:binding/GO:0005515:protein binding/GO:0005575:cellular_component/GO:0005622:intracellular anatomical structure/GO:0005623:obsolete cell/GO:0005634:nucleus/GO:0006139:nucleobase-containing compound metabolic process/GO:0006351:transcription, DNA-templ…	-			HLH,zf-RVT
evm.model.Scaffold1.2817	25.1820931642277	20.9901339182053	27.5071605917637	10.9589592430005	9.52627900563008	11.0890979809262	-1.2131457648357	9.66790350782368e-25	3.15048907213015e-23	down	evm.model.Scaffold1.2817	EXO	-	Protein EXORDIUM	protein EXORDIUM-like	Phosphate-induced protein 1 conserved region	GO:0001666:response to hypoxia/GO:0005575:cellular_component/GO:0005576:extracellular region/GO:0005615:extracellular space/GO:0005618:cell wall/GO:0005622:intracellular anatomical structure/GO:0005623:obsolete cell/GO:0005737:cytoplasm/GO:0005794:Golgi apparatus/GO:0006950:response to stress/GO:0008150:biological_process/GO:0009505:plant-type cell wall/GO:0009628:response to abiotic stimulus/GO:…	-			Phi_1
evm.model.Scaffold1.2818	13.7390748685589	16.2997426251914	13.3396361767915	8.21305805187705	6.24329041282095	6.10893302388856	-1.064752222874	1.66897380829677e-12	2.36664421833436e-11	down	evm.model.Scaffold1.2818	PHI-1	-	Protein PHOSPHATE-INDUCED	protein EXORDIUM-like	Phi-1 protein	GO:0005575:cellular_component/GO:0005576:extracellular region/GO:0005615:extracellular space/GO:0005618:cell wall/GO:0005622:intracellular anatomical structure/GO:0005623:obsolete cell/GO:0005737:cytoplasm/GO:0005794:Golgi apparatus/GO:0008150:biological_process/GO:0009505:plant-type cell wall/GO:0009719:response to endogenous stimulus/GO:0009725:response to hormone/GO:0009741:response to brassin…	-			Phi_1
evm.model.Scaffold1.2819_evm.model.Scaffold1.2820	85.063631763618	83.5760794898896	83.8905003805261	26.5293038638432	28.8334572701632	25.0603692834526	-1.63941744865294	2.47088629995249e-91	6.63853547928724e-89	down	evm.model.Scaffold1.2819_evm.model.Scaffold1.2820	PHI-1	-	Protein PHOSPHATE-INDUCED	PREDICTED: protein EXORDIUM-like	Phi-1 protein	GO:0005575:cellular_component/GO:0005576:extracellular region/GO:0005615:extracellular space/GO:0005618:cell wall/GO:0005622:intracellular anatomical structure/GO:0005623:obsolete cell/GO:0005737:cytoplasm/GO:0005794:Golgi apparatus/GO:0008150:biological_process/GO:0009505:plant-type cell wall/GO:0009719:response to endogenous stimulus/GO:0009725:response to hormone/GO:0009741:response to brassin…	-			Phi_1
evm.model.Scaffold1.2821.2	3.78128098665548	5.77407760130406	3.6743382555432	1.22815956814888	0.877346753807419	1.14462133551227	-2.00841195765691	4.80512903209454e-10	5.28313163715924e-09	down	evm.model.Scaffold1.2821.2	UGT85A24	-	7-deoxyloganetin glucosyltransferase	7-deoxyloganetin glucosyltransferase-like	Belongs to the UDP-glycosyltransferase family	GO:0003674:molecular_function/GO:0003824:catalytic activity/GO:0005575:cellular_component/GO:0005622:intracellular anatomical structure/GO:0005623:obsolete cell/GO:0008150:biological_process/GO:0008152:metabolic process/GO:0008194:UDP-glycosyltransferase activity/GO:0015020:glucuronosyltransferase activity/GO:0016740:transferase activity/GO:0016757:transferase activity, transferring glycosyl grou…	2.4.1.324	K21374:7-deoxyloganetin glucosyltransferase ,		ATHILA,Oleosin,PPR,RVT_2,UDPGT
evm.model.Scaffold1.2822	4.99276896543634	6.36420750063517	6.48232945725056	3.15891259591528	2.61180256827075	2.69499196900292	-1.06385660949662	3.99989995871736e-06	2.5704191719442e-05	down	evm.model.Scaffold1.2822	rbm24-a	Predicted RNA-binding protein SEB4 (RRM superfamily);General function prediction only	RNA-binding protein	PREDICTED: RNA-binding protein 24-A	RNA recognition motif. (a.k.a. RRM, RBD, or RNP domain)	GO:0000381:regulation of alternative mRNA splicing, via spliceosome/GO:0001501:skeletal system development/GO:0001756:somitogenesis/GO:0001947:heart looping/GO:0002009:morphogenesis of an epithelium/GO:0003002:regionalization/GO:0003007:heart morphogenesis/GO:0003143:embryonic heart tube morphogenesis/GO:0003228:atrial cardiac muscle tissue development/GO:0003674:molecular_function/GO:0003676:nuc…	-			RRM_1
evm.model.Scaffold1.2825	55.4067404969332	67.8796409808438	53.8281398524232	20.606252862136	27.6436821152371	21.6953773880298	-1.32572914052848	1.78164231185672e-18	4.03184378010227e-17	down	evm.model.Scaffold1.2825	SDS22	Protein phosphatase 1, regulatory subunit, and related proteins;Signal transduction mechanisms	Protein phosphatase 1 regulatory subunit	uncharacterized protein LOC116025354	Leucine-rich repeats, typical (most populated) subfamily	GO:0000226:microtubule cytoskeleton organization/GO:0001578:microtubule bundle formation/GO:0001889:liver development/GO:0001947:heart looping/GO:0002009:morphogenesis of an epithelium/GO:0003002:regionalization/GO:0003007:heart morphogenesis/GO:0003143:embryonic heart tube morphogenesis/GO:0003341:cilium movement/GO:0003352:regulation of cilium movement/GO:0003356:regulation of cilium beat frequ…	-			ADH_N,ADH_zinc_N,Abhydrolase_1,LRR_1,LRR_4,LRR_6,LRR_8
evm.model.Scaffold1.2826	56.9682308166281	64.3641789643129	59.0873314067082	29.7246388774389	25.8557822769381	25.0734713445798	-1.14990887373287	5.96063419057875e-35	3.09744478360219e-33	down	evm.model.Scaffold1.2826	-	Protein phosphatase 1, regulatory subunit, and related proteins;Signal transduction mechanisms	-	uncharacterized protein LOC116025354	Leucine-rich repeat	GO:0000226:microtubule cytoskeleton organization/GO:0001578:microtubule bundle formation/GO:0001889:liver development/GO:0001947:heart looping/GO:0002009:morphogenesis of an epithelium/GO:0003002:regionalization/GO:0003007:heart morphogenesis/GO:0003143:embryonic heart tube morphogenesis/GO:0003341:cilium movement/GO:0003352:regulation of cilium movement/GO:0003356:regulation of cilium beat frequ…	-			ADH_N,ADH_zinc_N,Abhydrolase_1,LRR_1,LRR_4,LRR_6,LRR_8
evm.model.Scaffold1.2831	1.50233425455875	1.45483720094307	0.91261756940227	0	0.255960019585528	0.751355061057308	-1.91272661528926	0.00863421217687227	0.025747671333913	down	evm.model.Scaffold1.2831	PUP3	-	Purine permease	purine permease 3-like isoform X1	purine permease	GO:0003674:molecular_function/GO:0005215:transporter activity/GO:0005337:nucleoside transmembrane transporter activity/GO:0005345:purine nucleobase transmembrane transporter activity/GO:0005575:cellular_component/GO:0005623:obsolete cell/GO:0005886:plasma membrane/GO:0005887:integral component of plasma membrane/GO:0006810:transport/GO:0006863:purine nucleobase transport/GO:0008150:biological_pro…	-			PUNUT
evm.model.Scaffold1.2835	19.4961446369324	20.0886260834656	20.3242715969741	5.70153070171839	8.15074484839714	5.89222769511178	-1.58930335718382	4.15464621852273e-22	1.16583989165324e-20	down	evm.model.Scaffold1.2835	PUP3	-	Purine permease	purine permease 3-like	purine permease	GO:0003674:molecular_function/GO:0005215:transporter activity/GO:0005337:nucleoside transmembrane transporter activity/GO:0005345:purine nucleobase transmembrane transporter activity/GO:0005575:cellular_component/GO:0005623:obsolete cell/GO:0005886:plasma membrane/GO:0005887:integral component of plasma membrane/GO:0006810:transport/GO:0006863:purine nucleobase transport/GO:0008150:biological_pro…	-			PUNUT
evm.model.Scaffold1.2836	3.64923029347701	3.99577355128776	4.08208559500625	1.26706614218003	1.61070922339326	1.92200768521554	-1.27428290957497	1.59048705069746e-06	1.09240550626501e-05	down	evm.model.Scaffold1.2836	PUP2	-	Purine permease	purine permease 2-like	purine permease	GO:0003674:molecular_function/GO:0005215:transporter activity/GO:0005337:nucleoside transmembrane transporter activity/GO:0005345:purine nucleobase transmembrane transporter activity/GO:0005575:cellular_component/GO:0005623:obsolete cell/GO:0005886:plasma membrane/GO:0005887:integral component of plasma membrane/GO:0006810:transport/GO:0006863:purine nucleobase transport/GO:0008150:biological_pro…	-			PUNUT
evm.model.Scaffold1.2850.1	4.58105345499378	4.3144894799417	4.33735063797943	2.12633464769923	1.49595150322477	1.31362915434027	-1.41453743805884	2.68660235238904e-08	2.39837901765942e-07	down	evm.model.Scaffold1.2850.1	CYCD4-2	G1/S-specific cyclin D;Cell cycle control, cell division, chromosome partitioning		cyclin-D4-2-like isoform X1	Belongs to the cyclin family	GO:0005575:cellular_component/GO:0005622:intracellular anatomical structure/GO:0005623:obsolete cell/GO:0005634:nucleus/GO:0007049:cell cycle/GO:0008150:biological_process/GO:0009987:cellular process/GO:0043226:organelle/GO:0043227:membrane-bounded organelle/GO:0043229:intracellular organelle/GO:0043231:intracellular membrane-bounded organelle/GO:0044424:obsolete intracellular part/GO:0044464:obs…	-			Cyclin_C,Cyclin_N
evm.model.Scaffold1.2868	7.34165555777476	6.29277251848518	6.26325712911107	2.49431020560583	1.93341229079783	1.77829642486671	-1.67198324746802	1.32885186705664e-14	2.26757796638619e-13	down	evm.model.Scaffold1.2868	-	Sulfite reductase, alpha subunit (flavoprotein);Inorganic ion transport and metabolism	NADPH--cytochrome P450 reductase	NADPH--cytochrome P450 reductase-like	belongs to the flavoprotein pyridine nucleotide cytochrome reductase family	GO:0000166:nucleotide binding/GO:0001101:response to acid chemical/GO:0003674:molecular_function/GO:0003824:catalytic activity/GO:0003958:NADPH-hemoprotein reductase activity/GO:0005488:binding/GO:0005575:cellular_component/GO:0005622:intracellular anatomical structure/GO:0005623:obsolete cell/GO:0005737:cytoplasm/GO:0005783:endoplasmic reticulum/GO:0005789:endoplasmic reticulum membrane/GO:00058…	1.6.2.4			FAD_binding_1,Flavodoxin_1,IBR,NAD_binding_1
evm.model.Scaffold1.2871	1.8326594459312	1.52174369977187	0.9525824961929	4.14689124751661	3.88997921980881	2.89129802802304	1.3562208995384	2.87862020119668e-06	1.88928152757854e-05	up	evm.model.Scaffold1.2871	-	-	-	protein SICKLE isoform X1	Hydroxyproline-rich glycoprotein family protein	GO:0000375:RNA splicing, via transesterification reactions/GO:0000377:RNA splicing, via transesterification reactions with bulged adenosine as nucleophile/GO:0000380:alternative mRNA splicing, via spliceosome/GO:0000381:regulation of alternative mRNA splicing, via spliceosome/GO:0000398:mRNA splicing, via spliceosome/GO:0005575:cellular_component/GO:0005622:intracellular anatomical structure/GO:0…	-			Cornifin,MPLKIP,dsrm
evm.model.Scaffold1.2898	1.3275621144867	1.16718091227865	0.993660828461158	0.409632400507715	0.406423004071616	0.0795353330398502	-1.95647130803365	0.0107967222589997	0.031233816798515	down	evm.model.Scaffold1.2898	RAS1	-	Protein RESPONSE TO ABA AND SALT	protein DOG1-like 4	Seed dormancy control	-	-			DOG1
evm.model.Scaffold1.2915	4.07346532413063	3.51852403041906	4.27919891209267	2.27566492448883	1.89028088178876	1.66977913059899	-1.01724119909892	1.28831692174644e-06	8.96320767457476e-06	down	evm.model.Scaffold1.2915	RXW8	-	CSC1-like protein	CSC1-like protein RXW8	CSC1-like protein RXW8	GO:0003674:molecular_function/GO:0003824:catalytic activity/GO:0005575:cellular_component/GO:0005576:extracellular region/GO:0006629:lipid metabolic process/GO:0006810:transport/GO:0006811:ion transport/GO:0008150:biological_process/GO:0008152:metabolic process/GO:0009056:catabolic process/GO:0016020:membrane/GO:0016021:integral component of membrane/GO:0016042:lipid catabolic process/GO:0016298:…	-			Calmodulin_bind,Lipase_GDSL,PHM7_cyt,RSN1_7TM,RSN1_TM
evm.model.Scaffold1.2920	0.835862112839631	1.51059201892702	0.729902329141689	2.13208501030646	2.28597570853155	1.66923944762207	1.00983520780586	0.00353831314364506	0.0118483291491323	up	evm.model.Scaffold1.2920	GRF6	-	Growth-regulating factor	PREDICTED: growth-regulating factor 1-like	growth-regulating factor	GO:0000166:nucleotide binding/GO:0003674:molecular_function/GO:0005488:binding/GO:0005524:ATP binding/GO:0005575:cellular_component/GO:0005622:intracellular anatomical structure/GO:0005623:obsolete cell/GO:0005634:nucleus/GO:0006139:nucleobase-containing compound metabolic process/GO:0006351:transcription, DNA-templated/GO:0006355:regulation of transcription, DNA-templated/GO:0006725:cellular aro…	-			QLQ,WRC
evm.model.Scaffold1.2942	9.88938560796677	9.6459848754504	10.9994995806295	20.5729479048432	25.6626145046335	33.0704003205941	1.38984833963566	3.56105384397123e-15	6.32450174609658e-14	up	evm.model.Scaffold1.2942	LBD39	-	LOB domain-containing protein	LOB domain-containing protein 39-like	Lateral organ boundaries (LOB) domain	-	-			LOB
evm.model.Scaffold1.2954	35.7628772943112	40.8783935839689	43.5848487580665	82.6145964646539	96.1560773979856	101.135269392943	1.23219303119235	4.27203012807223e-28	1.61030031170842e-26	up	evm.model.Scaffold1.2954	GID2	-	F-box protein	F-box protein GID2	F-box protein GID2	GO:0000003:reproduction/GO:0000151:ubiquitin ligase complex/GO:0001101:response to acid chemical/GO:0003006:developmental process involved in reproduction/GO:0005575:cellular_component/GO:0005622:intracellular anatomical structure/GO:0005623:obsolete cell/GO:0005634:nucleus/GO:0006464:cellular protein modification process/GO:0006807:nitrogen compound metabolic process/GO:0007154:cell communicatio…	-	K14495:F-box protein GID2,	ko04075:Plant hormone signal transduction,	F-box,F-box-like
evm.model.Scaffold1.2955	3.85533300108202	5.04090611353977	2.95965166259003	8.63833392426663	10.7496339889081	6.82268030398371	1.16494713761143	0.000711655834189398	0.00287336020662722	up	evm.model.Scaffold1.2955	-	-	-	-	-	-	-	-	-	-
evm.model.Scaffold1.2976	2.35373553519628	2.68460567467315	2.22201016034436	1.13062315056481	1.12176492083128	0.792728603368023	-1.2413612300055	0.00242142115626216	0.00847933878277883	down	evm.model.Scaffold1.2976	WOX4	-	WUSCHEL-related homeobox	WUSCHEL-related homeobox 4-like	Homeodomain	GO:0000003:reproduction/GO:0003006:developmental process involved in reproduction/GO:0003674:molecular_function/GO:0003676:nucleic acid binding/GO:0003677:DNA binding/GO:0005488:binding/GO:0005575:cellular_component/GO:0005622:intracellular anatomical structure/GO:0005623:obsolete cell/GO:0005634:nucleus/GO:0006139:nucleobase-containing compound metabolic process/GO:0006351:transcription, DNA-tem…	-			Homeobox
evm.model.Scaffold1.3003	7.18377049201617	8.74510298524779	9.37518991653103	91.9387152347526	113.955320419624	121.037665173374	3.70652658065422	4.88625798133844e-67	7.57070216679156e-65	up	evm.model.Scaffold1.3003	-	-	-	precursor of CEP5	-	-	-	-	-	-
evm.model.Scaffold1.3029	0.0798551633172095	0.187221215697876	0.0796938959242692	0.946179810652502	1.2516888819038	1.2247521804518	3.35180551269582	0.000515382907803393	0.00216248468791738	up	evm.model.Scaffold1.3029	EB1C	-	Microtubule-associated protein RP/EB family member	PREDICTED: microtubule-associated protein RP/EB family member 1C isoform X1	EB1-like C-terminal motif	GO:0000079:regulation of cyclin-dependent protein serine/threonine kinase activity/GO:0001932:regulation of protein phosphorylation/GO:0001934:positive regulation of protein phosphorylation/GO:0003674:molecular_function/GO:0005488:binding/GO:0005515:protein binding/GO:0005575:cellular_component/GO:0005618:cell wall/GO:0005622:intracellular anatomical structure/GO:0005623:obsolete cell/GO:0005634:…	-			CH,EB1
evm.model.Scaffold1.3033	22.2669426980195	22.3304907145734	24.5340876058288	10.1034813864978	12.6722566451206	10.4254889848222	-1.04693120318027	1.61158471370287e-13	2.53270516145401e-12	down	evm.model.Scaffold1.3033	DOF3.4	-	Dof zinc finger protein	dof zinc finger protein DOF3.4-like	Dof domain, zinc finger	-	-			zf-Dof
evm.model.Scaffold1.3061	19.4260174147398	18.5638214369766	18.2323372945049	8.42864989171726	7.69829321177153	7.60909708549339	-1.23306505842885	3.0327163833703e-24	9.64625343350338e-23	down	evm.model.Scaffold1.3061	-	-	-	NAC domain-containing protein 89-like	No apical meristem (NAM) protein	GO:0003674:molecular_function/GO:0003676:nucleic acid binding/GO:0003677:DNA binding/GO:0003700:DNA-binding transcription factor activity/GO:0005488:binding/GO:0005575:cellular_component/GO:0005622:intracellular anatomical structure/GO:0005623:obsolete cell/GO:0005634:nucleus/GO:0005737:cytoplasm/GO:0006139:nucleobase-containing compound metabolic process/GO:0006351:transcription, DNA-templated/G…	-			NAM
evm.model.Scaffold1.3064	1.07493794770803	0.513374601546193	0.913838650958695	1.10069524562938	2.34015320500025	1.64101791613489	1.02571377239215	0.0139026089637782	0.038732530543874	up	evm.model.Scaffold1.3064	GT5	-	Anthocyanidin 3-O-glucosyltransferase	anthocyanidin 3-O-glucosyltransferase 5-like	Belongs to the UDP-glycosyltransferase family	-	2.4.1.218			UDPGT
evm.model.Scaffold1.3065	2.17971347175857	1.98736209387986	3.14211667378258	0	0	0	-7.8018444489782	5.04108069562287e-10	5.53051663631432e-09	down	evm.model.Scaffold1.3065	LPEAT1	-	Lysophospholipid acyltransferase	lysophospholipid acyltransferase LPEAT1-like isoform X1	Phosphate acyltransferases	GO:0000038:very long-chain fatty acid metabolic process/GO:0000139:Golgi membrane/GO:0003674:molecular_function/GO:0003824:catalytic activity/GO:0005488:binding/GO:0005509:calcium ion binding/GO:0005575:cellular_component/GO:0005622:intracellular anatomical structure/GO:0005623:obsolete cell/GO:0005634:nucleus/GO:0005737:cytoplasm/GO:0005783:endoplasmic reticulum/GO:0005789:endoplasmic reticulum …	2.3.1.23,2.3.1.67	K13510:lysophosphatidylcholine acyltransferase / lyso-PAF acetyltransferase ,	ko00564:Glycerophospholipid metabolism,ko00565:Ether lipid metabolism,	Acyltransferase
evm.model.Scaffold1.3073	42.4636308865489	44.0455858865862	47.5022636756387	12.2324209935684	13.9730386798073	13.3598243931805	-1.74830554681676	9.45603829672267e-44	6.90208806889396e-42	down	evm.model.Scaffold1.3073	CYP734A1	Cytochrome P450 CYP4/CYP19/CYP26 subfamilies;	Cytochrome P450	PREDICTED: cytochrome P450 734A1	Cytochrome p450	-	1.14.14.1			p450
evm.model.Scaffold1.3084	0.92473250989442	1.01011162495819	0.985787628438488	2.69771601693392	2.24420929697578	2.13547529333719	1.28829473171013	1.31299894978377e-07	1.06657409060113e-06	up	evm.model.Scaffold1.3084	-	-	-	uncharacterized protein LOC115999616 isoform X2	DUF761-associated sequence motif	-	-			AUX_IAA,VARLMGL
evm.model.Scaffold1.3112	4.11902830685117	4.4487774973033	4.06452218275067	1.00534906737672	2.4483411923671	1.6858293204125	-1.28181355911918	2.00780684485439e-05	0.000113009052522393	down	evm.model.Scaffold1.3112	-	Uncharacterized protein, similar to the N-terminal domain of Lon protease;General function prediction only	-	uncharacterized protein LOC116010335	ATP-dependent protease La (LON) substrate-binding domain	-	-			LON_substr_bdg
evm.model.Scaffold1.3114.2	33.3564384720129	36.6998886165639	32.4187725708557	17.7380095171141	15.4205140205559	14.4199106832454	-1.09518221216455	2.05290884538419e-26	7.19087557422716e-25	down	evm.model.Scaffold1.3114.2	WAT1	-	Protein WALLS ARE THIN	protein WALLS ARE THIN 1-like	WAT1-related protein	GO:0000162:tryptophan biosynthetic process/GO:0000325:plant-type vacuole/GO:0000902:cell morphogenesis/GO:0003674:molecular_function/GO:0005215:transporter activity/GO:0005575:cellular_component/GO:0005622:intracellular anatomical structure/GO:0005623:obsolete cell/GO:0005737:cytoplasm/GO:0005773:vacuole/GO:0005774:vacuolar membrane/GO:0005886:plasma membrane/GO:0005887:integral component of plas…	-			EamA
evm.model.Scaffold1.3134	0.75183364646951	0.661005516647603	0.500210212966842	2.96941691143552	3.2530429019773	3.36320836854224	2.33976499185717	3.38882460453591e-08	2.98100889542161e-07	up	evm.model.Scaffold1.3134	SAUR40	-	Auxin-responsive protein	auxin-induced protein 6B-like	Auxin responsive protein	-	-	K14488:SAUR family protein,	ko04075:Plant hormone signal transduction,	Auxin_inducible
evm.model.Scaffold1.3147	90.0391719349735	93.0645880231022	98.553209365151	172.513317875922	195.748874573984	213.952404067664	1.06026296446614	2.254981511328e-38	1.33059715113525e-36	up	evm.model.Scaffold1.3147	SN2	-		snakin-2-like	Gibberellin-regulated protein	GO:0000902:cell morphogenesis/GO:0001101:response to acid chemical/GO:0005575:cellular_component/GO:0005576:extracellular region/GO:0005618:cell wall/GO:0005623:obsolete cell/GO:0006950:response to stress/GO:0006952:defense response/GO:0007154:cell communication/GO:0007165:signal transduction/GO:0008150:biological_process/GO:0009505:plant-type cell wall/GO:0009653:anatomical structure morphogenes…	-			GASA
evm.model.Scaffold1.3156	2.3066692910285	2.70400441837332	1.80157380695589	6.88227038921982	8.10559417739199	8.94057977826178	1.83354616549418	5.84763029297311e-15	1.02202009030475e-13	up	evm.model.Scaffold1.3156	TLP1	-	Thaumatin-like protein	thaumatin-like protein 1	Thaumatin family	GO:0006950:response to stress/GO:0006952:defense response/GO:0008150:biological_process/GO:0009605:response to external stimulus/GO:0009607:response to biotic stimulus/GO:0009617:response to bacterium/GO:0009719:response to endogenous stimulus/GO:0009723:response to ethylene/GO:0009725:response to hormone/GO:0010033:response to organic substance/GO:0042221:response to chemical/GO:0043207:response…	-			Thaumatin
evm.model.Scaffold1.3159	0.117975604217568	0.1936164749873	0.0235474705292888	2.98209589056206	2.01101295490329	2.23914715996989	4.48829695229428	2.32587509312259e-20	5.85642826289242e-19	up	evm.model.Scaffold1.3159	CLV1	Leucine-rich repeat (LRR) protein;Function unknown	Receptor protein kinase	PREDICTED: receptor protein kinase CLAVATA1-like	Receptor protein kinase CLAVATA1	GO:0000003:reproduction/GO:0000166:nucleotide binding/GO:0000325:plant-type vacuole/GO:0003002:regionalization/GO:0003006:developmental process involved in reproduction/GO:0003674:molecular_function/GO:0003824:catalytic activity/GO:0004672:protein kinase activity/GO:0004674:protein serine/threonine kinase activity/GO:0005102:signaling receptor binding/GO:0005488:binding/GO:0005515:protein binding…	-			LRRNT_2,LRR_1,LRR_2,LRR_4,LRR_6,LRR_8,Pkinase,Pkinase_Tyr
evm.model.Scaffold1.3164	16.3539057978331	19.1052925578612	14.8676501458501	36.7194483815116	35.9379541350326	30.5475330372805	1.05066305609521	7.2829314684916e-19	1.68864774680753e-17	up	evm.model.Scaffold1.3164	ptges2	-	Prostaglandin E synthase	PREDICTED: prostaglandin E synthase 2-like	Glutathione S-transferase N-terminal domain	GO:0000139:Golgi membrane/GO:0001516:prostaglandin biosynthetic process/GO:0003674:molecular_function/GO:0003824:catalytic activity/GO:0005488:binding/GO:0005575:cellular_component/GO:0005622:intracellular anatomical structure/GO:0005623:obsolete cell/GO:0005737:cytoplasm/GO:0005794:Golgi apparatus/GO:0006082:organic acid metabolic process/GO:0006091:generation of precursor metabolites and energy…	5.3.99.3	K05309:microsomal prostaglandin-E synthase 2 ,	ko00590:Arachidonic acid metabolism,	GST_C,GST_C_2,GST_N_3,Glutaredoxin
evm.model.Scaffold1.3219	0	0.16469120499525	0.28041445413353	0.832317494455337	1.65159287213916	1.21203759213778	3.07118250987547	0.00921987420277024	0.0272728025297202	up	evm.model.Scaffold1.3219	-	-	Antimicrobial protein	agglutinin isolectin 3-like	chitin catabolic process	GO:0000272:polysaccharide catabolic process/GO:0003674:molecular_function/GO:0003824:catalytic activity/GO:0004553:hydrolase activity, hydrolyzing O-glycosyl compounds/GO:0004568:chitinase activity/GO:0005488:binding/GO:0005575:cellular_component/GO:0005622:intracellular anatomical structure/GO:0005623:obsolete cell/GO:0005737:cytoplasm/GO:0005773:vacuole/GO:0005975:carbohydrate metabolic process…	3.2.1.14	K01183:chitinase ,K20547:basic endochitinase B ,	ko00520:Amino sugar and nucleotide sugar metabolism,ko04016:MAPK signaling pathway - plant,	Chitin_bind_1,Glyco_hydro_19
evm.model.Scaffold1.3222	1.38966884802315	0.862436191839032	1.38686241368802	10.896464239541	12.2525713813283	12.9291978516999	3.3065345232678	2.46877040257127e-27	8.9581604191002e-26	up	evm.model.Scaffold1.3222	-	-	-	-	-	-	-	-	-	-
evm.model.Scaffold1.3223	3.6839848677006	5.03833093800284	5.51481759795943	2.12189583462996	1.20301209205198	1.17712292898978	-1.65301176105173	0.0157612700307972	0.0431397935003557	down	evm.model.Scaffold1.3223	-	-	-	-	-	-	-	-	-	-
evm.model.Scaffold1.3231	111.233760231735	114.606347180705	116.202175827018	44.5490664837536	42.8206556694574	44.187751605043	-1.36686522651669	6.07807796595422e-84	1.43459681336611e-81	down	evm.model.Scaffold1.3231	-	-	-	invertase inhibitor-like protein	Plant invertase/pectin methylesterase inhibitor	GO:0003674:molecular_function/GO:0004857:enzyme inhibitor activity/GO:0005575:cellular_component/GO:0005618:cell wall/GO:0005622:intracellular anatomical structure/GO:0005623:obsolete cell/GO:0005737:cytoplasm/GO:0005773:vacuole/GO:0008150:biological_process/GO:0030234:enzyme regulator activity/GO:0030312:external encapsulating structure/GO:0043086:negative regulation of catalytic activity/GO:004…	-			PMEI
evm.model.Scaffold1.3232	12.3858111931313	14.7770676241538	14.1161776711694	4.55898044045164	3.80528360682225	4.77718323966676	-1.63812401190746	7.62900614441006e-16	1.43356064119848e-14	down	evm.model.Scaffold1.3232	PAPS3	Poly(A) polymerase;RNA processing and modification	Nuclear poly(A) polymerase	nuclear poly(A) polymerase 3	poly(A) polymerase	GO:0000166:nucleotide binding/GO:0003674:molecular_function/GO:0003676:nucleic acid binding/GO:0003723:RNA binding/GO:0003824:catalytic activity/GO:0004652:polynucleotide adenylyltransferase activity/GO:0005488:binding/GO:0005524:ATP binding/GO:0005575:cellular_component/GO:0005622:intracellular anatomical structure/GO:0005623:obsolete cell/GO:0005634:nucleus/GO:0005737:cytoplasm/GO:0006139:nucle…	2.7.7.19	K14376:poly(A) polymerase ,	ko03015:mRNA surveillance pathway,	NTP_transf_2,PAP_RNA-bind,PAP_central
evm.model.Scaffold1.3245	30.0995970335873	29.1322487197371	27.1119524368955	10.5163392921405	17.6923426386975	13.7605012788331	-1.02684195934804	3.69045207668638e-07	2.79802963664709e-06	down	evm.model.Scaffold1.3245	BOR3	-	Probable boron transporter	boron transporter 1-like	Boron transporter	GO:0003674:molecular_function/GO:0005215:transporter activity/GO:0005452:inorganic anion exchanger activity/GO:0005575:cellular_component/GO:0005622:intracellular anatomical structure/GO:0005623:obsolete cell/GO:0005737:cytoplasm/GO:0005768:endosome/GO:0005773:vacuole/GO:0005886:plasma membrane/GO:0005887:integral component of plasma membrane/GO:0006810:transport/GO:0006811:ion transport/GO:00068…	-			HCO3_cotransp
evm.model.Scaffold1.3249	1.42115444956153	2.40207507126246	1.18740091822093	5.31924331750198	2.46070655192451	3.61162716849138	1.20400104111798	7.4904573950654e-05	0.000379641570394185	up	evm.model.Scaffold1.3249	-	-	-	uncharacterized protein LOC116016041	Vacuolar protein sorting-associated protein	GO:0005575:cellular_component/GO:0005622:intracellular anatomical structure/GO:0005623:obsolete cell/GO:0005737:cytoplasm/GO:0005794:Golgi apparatus/GO:0006810:transport/GO:0008104:protein localization/GO:0008150:biological_process/GO:0012505:endomembrane system/GO:0015031:protein transport/GO:0015833:peptide transport/GO:0033036:macromolecule localization/GO:0042886:amide transport/GO:0043226:or…	-			ABC_tran,ATG_C,C2,Chorein_N,Chromo,DUF4413,GST_N_3,PH,Pex24p,RVT_1,Retrotran_gag_2,Retrotrans_gag,SHR-BD,VPS13,VPS13_C,VPS13_mid_rpt,Vps62,rve
evm.model.Scaffold1.3251	1.29111619195114	0.706308075420959	0.601304099465981	6.20420811460563	1.26484916220419	2.31024126250331	1.91092950937827	0.00081154577265008	0.00322261117916942	up	evm.model.Scaffold1.3251	-	-	-	uncharacterized protein LOC116016041	Vacuolar protein sorting-associated protein	GO:0005575:cellular_component/GO:0005622:intracellular anatomical structure/GO:0005623:obsolete cell/GO:0005737:cytoplasm/GO:0005794:Golgi apparatus/GO:0006810:transport/GO:0008104:protein localization/GO:0008150:biological_process/GO:0012505:endomembrane system/GO:0015031:protein transport/GO:0015833:peptide transport/GO:0033036:macromolecule localization/GO:0042886:amide transport/GO:0043226:or…	-			ABC_tran,ATG_C,C2,Chorein_N,DUF4413,GST_N_3,PH,Pex24p,Retrotran_gag_2,SHR-BD,VPS13,VPS13_C,VPS13_mid_rpt,Vps62
evm.model.Scaffold2.22	11.5025707779064	12.4413720740689	8.8166075332184	4.85915447108701	5.5181080402599	4.03530875335017	-1.17066999018521	9.13614770885024e-09	8.6223247528779e-08	down	evm.model.Scaffold2.22	HRPN	-	Peroxidase N	peroxidase N-like	Belongs to the peroxidase family. Classical plant (class III) peroxidase subfamily	-	1.11.1.7	K00430:peroxidase ,	ko00940:Phenylpropanoid biosynthesis,	Cu_bind_like,peroxidase
evm.model.Scaffold2.35	0	0	0	3.26005559498404	6.29878972725331	5.49694197971644	7.2342621276683	1.78500557066863e-08	1.6221776065936e-07	up	evm.model.Scaffold2.35	-	-	-	hypothetical protein CDL12_23514	-	-	-	-	-	-
evm.model.Scaffold2.39	1.89333717068236	2.03138280725849	1.53723138619078	5.41828055333584	4.99857811767244	5.01405150066205	1.51424489893002	1.0648798348079e-12	1.54383124156564e-11	up	evm.model.Scaffold2.39	Tm-2(2)	-	ToMV resistance protein	PREDICTED: probable disease resistance RPP8-like protein 4	Belongs to the disease resistance NB-LRR family	-	-			NB-ARC
evm.model.Scaffold2.46	0.0914896904230281	0.107249239456068	0	2.07773149370105	0.268885153024864	1.22779378354895	4.21311875356284	0.00114282026533952	0.00437633446567847	up	evm.model.Scaffold2.46	CLV1A	FOG: Leucine rich repeat;General function prediction only	Leucine-rich repeat receptor-like kinase protein	PREDICTED: probable LRR receptor-like serine/threonine-protein kinase At4g36180	Leucine rich repeat N-terminal domain	-	-			LRRNT_2,LRR_1,LRR_4,LRR_6,LRR_8
evm.model.Scaffold2.47	8.45052001136719	5.82715507929221	4.96085541045826	1.22705477693316	1.09569692042216	1.31036547942266	-2.39279423572514	3.91467320089119e-08	3.40796524262347e-07	down	evm.model.Scaffold2.47	LBD4	-	LOB domain-containing protein	LOB domain-containing protein 4-like	Lateral organ boundaries (LOB) domain	-	-			LOB
evm.model.Scaffold2.49.2	14.4439949607088	15.2303311379583	12.5676994734583	6.27092683176543	6.07958278130911	5.87917242226399	-1.19913888159198	1.20569283889051e-18	2.76313726371868e-17	down	evm.model.Scaffold2.49.2	BHLH122	-	Transcription factor	transcription factor bHLH130-like isoform X1	helix loop helix domain	-	-			HLH
evm.model.Scaffold2.65	0.351973076531904	0	0.526893401078926	3.30158496562078	3.96534240533058	3.54261518438008	3.57545410431998	2.8245867496154e-05	0.000153871739347578	up	evm.model.Scaffold2.65	NLP7	-	Protein	PREDICTED: uncharacterized protein LOC109154495 isoform X2	aortic smooth muscle cell differentiation	-	-			Ank_2,BAH,Bromodomain,ClpB_D2-small,FYRC,HSA,Helicase_C,PB1,PHD,PTEN_C2,Pkinase,RWP-RK,SET,SNF2_N,SnAC,WHIM1
evm.model.Scaffold2.70	1.86268897805086	2.12895765558467	1.90540046221632	4.82790906193896	4.06016581067544	3.79423753094319	1.11772114393971	2.15915497070797e-05	0.000120907890876341	up	evm.model.Scaffold2.70	ALDH3F1	NAD-dependent aldehyde dehydrogenases;Energy production and conversion	Aldehyde dehydrogenase family 3 member	aldehyde dehydrogenase family 3 member F1-like	Aldehyde dehydrogenase family 3 member	GO:0003674:molecular_function/GO:0003824:catalytic activity/GO:0004029:aldehyde dehydrogenase (NAD+) activity/GO:0005575:cellular_component/GO:0005622:intracellular anatomical structure/GO:0005623:obsolete cell/GO:0005737:cytoplasm/GO:0005783:endoplasmic reticulum/GO:0006081:cellular aldehyde metabolic process/GO:0008150:biological_process/GO:0008152:metabolic process/GO:0009987:cellular process/…	1.2.1.3	K00128:aldehyde dehydrogenase (NAD+) ,	ko00010:Glycolysis / Gluconeogenesis,ko00053:Ascorbate and aldarate metabolism,ko00071:Fatty acid degradation,ko00280:Valine, leucine and isoleucine degradation,ko00310:Lysine degradation,ko00330:Arginine and proline metabolism,ko00340:Histidine metabolism,ko00380:Tryptophan metabolism,ko00410:beta-Alanine metabolism,ko00561:Glycerolipid metabolism,ko00620:Pyruvate metabolism,ko00903:Limonene and…	Aldedh,DUF4283,zf-CCHC_4
evm.model.Scaffold2.72	3.43958115849608	2.4391509920147	2.92409642104918	6.45699859513421	6.78080970430427	6.43136067503895	1.1661916511771	2.10920633488267e-08	1.90787987061109e-07	up	evm.model.Scaffold2.72	MFDX2	Ferredoxin;Energy production and conversion	Adrenodoxin-like protein 2, mitochondrial	adrenodoxin-like protein 2, mitochondrial	2Fe-2S iron-sulfur cluster binding domain	GO:0003674:molecular_function/GO:0003824:catalytic activity/GO:0005488:binding/GO:0006091:generation of precursor metabolites and energy/GO:0008150:biological_process/GO:0008152:metabolic process/GO:0009055:electron transfer activity/GO:0009987:cellular process/GO:0016491:oxidoreductase activity/GO:0022900:electron transport chain/GO:0043167:ion binding/GO:0043169:cation binding/GO:0044237:cellul…	-			Fer2
evm.model.Scaffold2.79	16.8007996551806	23.5132034763643	21.1296785940431	45.6196632905449	48.537245885634	42.151834771038	1.16443580367171	3.46925075966562e-19	8.1655105251962e-18	up	evm.model.Scaffold2.79	RPS9C	Ribosomal protein S4 and related proteins;Translation, ribosomal structure and biogenesis	40S ribosomal protein	40S ribosomal protein S9-2-like	Belongs to the universal ribosomal protein uS4 family	GO:0003674:molecular_function/GO:0003676:nucleic acid binding/GO:0003723:RNA binding/GO:0003735:structural constituent of ribosome/GO:0005198:structural molecule activity/GO:0005488:binding/GO:0005575:cellular_component/GO:0005622:intracellular anatomical structure/GO:0005623:obsolete cell/GO:0005737:cytoplasm/GO:0005829:cytosol/GO:0005840:ribosome/GO:0005911:cell-cell junction/GO:0006412:transla…	-	K02997:small subunit ribosomal protein S9e,	ko03010:Ribosome,	PMEI,Ribosomal_S4,S4,TB2_DP1_HVA22
evm.model.Scaffold2.97	10.3507731932373	8.611044676086	9.16359419600509	4.61560423242771	3.59813284329747	3.84076363537452	-1.21333235835821	5.16094296892185e-07	3.8323909050315e-06	down	evm.model.Scaffold2.97	CHLD	Mg-chelatase subunit ChlD;Coenzyme transport and metabolism	Magnesium-chelatase subunit ChlD, chloroplastic	hypothetical protein F2Q70_00019612	Involved in chlorophyll biosynthesis. Catalyzes the insertion of magnesium ion into protoporphyrin IX to yield Mg- protoporphyrin IX	GO:0000166:nucleotide binding/GO:0003674:molecular_function/GO:0003824:catalytic activity/GO:0005488:binding/GO:0005524:ATP binding/GO:0005575:cellular_component/GO:0005622:intracellular anatomical structure/GO:0005623:obsolete cell/GO:0005737:cytoplasm/GO:0006725:cellular aromatic compound metabolic process/GO:0006778:porphyrin-containing compound metabolic process/GO:0006779:porphyrin-containin…	6.6.1.1	K03404:magnesium chelatase subunit D ,	ko00860:Porphyrin and chlorophyll metabolism,	BRCT_2,Mg_chelatase,VWA_2
evm.model.Scaffold2.101	2.51604362802486	4.58802480020495	4.04543955330919	1.84023729334326	1.87146484809099	1.16124268711471	-1.18173595997743	0.000177788267703221	0.000831335438038297	down	evm.model.Scaffold2.101	At2g37660	Predicted nucleoside-diphosphate-sugar epimerases;	Uncharacterized protein At2g37660, chloroplastic	uncharacterized protein At2g37660, chloroplastic	NAD(P)H-binding	-	-			NAD_binding_10
evm.model.Scaffold2.126	0.732456490632667	0.965953937987605	0.761434683076136	2.22993260971527	1.91348020532569	2.95472590883205	1.54853521332722	1.02128147276589e-06	7.21265760478261e-06	up	evm.model.Scaffold2.126	At4g14490	-	FHA domain-containing protein	uncharacterized protein LOC116015475	-	-	-	-	-	-
evm.model.Scaffold2.136	0.103741751593571	0.0608058892035029	0	0.921903607750905	1.11794302671915	1.24305065248452	4.34052964514344	1.45133919232796e-05	8.39907683369448e-05	up	evm.model.Scaffold2.136	-	-	-	PREDICTED: zinc finger protein ZAT2-like	-	-	-	-	-	-
evm.model.Scaffold2.140_evm.model.Scaffold2.141	6.32268148920115	5.37558719406123	5.58184597614083	13.0347570729873	12.592299664291	12.3213097868901	1.14425890040606	4.13641399202042e-17	8.62635304446538e-16	up	evm.model.Scaffold2.140_evm.model.Scaffold2.141	DTX21	-	Protein DETOXIFICATION	PREDICTED: protein DETOXIFICATION 21-like	Belongs to the multi antimicrobial extrusion (MATE) (TC 2.A.66.1) family	GO:0003674:molecular_function/GO:0005215:transporter activity/GO:0005575:cellular_component/GO:0006810:transport/GO:0006855:drug transmembrane transport/GO:0008150:biological_process/GO:0015238:/GO:0015291:secondary active transmembrane transporter activity/GO:0015297:antiporter activity/GO:0015893:drug transport/GO:0016020:membrane/GO:0016021:integral component of membrane/GO:0022804:active tran…	-			Homoserine_dh,MatE,Polysacc_synt_C
evm.model.Scaffold2.164	0.381979997803057	0.447777930632247	0.619463958296134	1.17863700491707	1.54361142571762	2.3800123737063	1.82790718835389	0.000193309830449716	0.000896280478797061	up	evm.model.Scaffold2.164	Os01g0234100	-	B3 domain-containing protein	B3 domain-containing protein Os01g0234100-like	B3 domain-containing protein	GO:0003674:molecular_function/GO:0003676:nucleic acid binding/GO:0003677:DNA binding/GO:0005488:binding/GO:0005575:cellular_component/GO:0005622:intracellular anatomical structure/GO:0005623:obsolete cell/GO:0005634:nucleus/GO:0006139:nucleobase-containing compound metabolic process/GO:0006351:transcription, DNA-templated/GO:0006355:regulation of transcription, DNA-templated/GO:0006725:cellular a…	-			B3,DUF724
evm.model.Scaffold2.181	17.852312355905	16.2912234391259	19.6252952293188	3.52544465566183	3.06732208361167	5.16015120958742	-2.18098816873832	2.25371574275209e-31	1.01820377608594e-29	down	evm.model.Scaffold2.181	gluA	Beta-glucosidase-related glycosidases;Carbohydrate transport and metabolism	Lysosomal beta glucosidase	uncharacterized protein LOC100780572 isoform X4	Lysosomal beta	-	3.2.1.21	K01188:beta-glucosidase ,K05349:beta-glucosidase ,	ko00460:Cyanoamino acid metabolism,ko00500:Starch and sucrose metabolism,ko00940:Phenylpropanoid biosynthesis,	Glyco_hydro_3,Glyco_hydro_3_C
evm.model.Scaffold2.202	1.0947690880431	0.870843588677715	1.2486379467078	2.6638085848488	2.52802776891112	2.92337368921283	1.3411060751831	1.73920246813455e-05	9.90831453479315e-05	up	evm.model.Scaffold2.202	LRP1	-	Protein LATERAL ROOT PRIMORDIUM	protein LATERAL ROOT PRIMORDIUM 1	Protein LATERAL ROOT PRIMORDIUM	-	-			DUF702
evm.model.Scaffold2.205	34.0727299983519	34.6550668041874	30.2696714793827	14.215750569225	13.8130603663637	12.9694665315152	-1.25958202977152	2.80288762632704e-51	2.66116266928156e-49	down	evm.model.Scaffold2.205	BLH1	Transcription factor MEIS1 and related HOX domain proteins;Transcription	BEL1-like homeodomain protein	BEL1-like homeodomain protein 1	domain associated with HOX domains	GO:0000741:karyogamy/GO:0001101:response to acid chemical/GO:0003674:molecular_function/GO:0003676:nucleic acid binding/GO:0003677:DNA binding/GO:0003700:DNA-binding transcription factor activity/GO:0005488:binding/GO:0005515:protein binding/GO:0005575:cellular_component/GO:0005622:intracellular anatomical structure/GO:0005623:obsolete cell/GO:0005634:nucleus/GO:0005737:cytoplasm/GO:0006139:nucle…	-			Homeobox_KN,POX
evm.model.Scaffold2.208	6.25145476851428	5.88073343721401	6.00776218772117	31.9300446623687	35.5359018811445	45.9423187857814	2.65701898252735	5.30007698673472e-54	5.69589124680789e-52	up	evm.model.Scaffold2.208	aifA	NADH dehydrogenase, FAD-containing subunit;Energy production and conversion	Apoptosis-inducing factor homolog A	apoptosis-inducing factor homolog B-like	Pyridine nucleotide-disulphide oxidoreductase	GO:0003674:molecular_function/GO:0003824:catalytic activity/GO:0008150:biological_process/GO:0008152:metabolic process/GO:0016491:oxidoreductase activity/GO:0055114:obsolete oxidation-reduction process	-			NB-ARC,Pyr_redox_2
evm.model.Scaffold2.218	0.632745492543996	1.63182583270103	0.631467663888484	6.62253639990289	8.67821699991698	5.21618213953106	2.86950243753724	1.90219142154996e-09	1.95283920127009e-08	up	evm.model.Scaffold2.218	GIR1	-	Protein GL2-INTERACTING REPRESSOR	PREDICTED: uncharacterized protein LOC104211299	-	-	-			-
evm.model.Scaffold2.220	1.72497648515006	0.904629127109726	1.54028311881671	0.448217708770216	0.444706003359851	0.261081482059618	-1.8511948471061	0.000357749604132582	0.00156017376141743	down	evm.model.Scaffold2.220	-	-	-	PREDICTED: uncharacterized protein LOC109192961	-	-	-			-
evm.model.Scaffold2.229	24.1494152305637	24.4799974096388	23.6931466822958	8.58187085826515	6.51455175815623	7.43674953906107	-1.67135903925545	2.42460542186467e-32	1.1424143643506e-30	down	evm.model.Scaffold2.229	NAC090	-	NAC domain-containing protein	NAC domain-containing protein 90-like	No apical meristem (NAM) protein	GO:0003674:molecular_function/GO:0003676:nucleic acid binding/GO:0003677:DNA binding/GO:0003700:DNA-binding transcription factor activity/GO:0005488:binding/GO:0005575:cellular_component/GO:0005622:intracellular anatomical structure/GO:0005623:obsolete cell/GO:0005634:nucleus/GO:0006139:nucleobase-containing compound metabolic process/GO:0006351:transcription, DNA-templated/GO:0006355:regulation …	-			NAM
evm.model.Scaffold2.230	0.865437280405303	0.789065750151257	1.34351704822678	0	0.188406766156633	0	-3.98906215218466	0.00216988760939516	0.00770210984894937	down	evm.model.Scaffold2.230	-	-	-	uncharacterized protein LOC116017193	pollen Ole e 1 allergen and extensin family protein	-	-			Pollen_Ole_e_I
evm.model.Scaffold2.234	4.15414377564141	3.51072510415283	4.24216738304571	12.2099100973712	15.5213797890623	12.6869980021364	1.77075077502875	2.2496955140844e-13	3.47286431590474e-12	up	evm.model.Scaffold2.234	-	-	-	uncharacterized protein LOC116016386	Water Stress and Hypersensitive response	-	-			LEA_2
evm.model.Scaffold2.241	11.075308863479	11.7511136776195	10.9722638815058	25.6762009898215	27.1381693977526	25.6758982186507	1.22865450930351	1.212190118677e-42	8.5753113297444e-41	up	evm.model.Scaffold2.241	FDX3	-	Ferredoxin-3, chloroplastic	uncharacterized protein LOC116016442	Ferredoxins are iron-sulfur proteins that transfer electrons in a wide variety of metabolic reactions	-	-	K02639:ferredoxin,	ko00195:Photosynthesis,	Fer2
evm.model.Scaffold2.244	0.444210394015345	0.312436691148545	0.132993993519922	1.44741171999334	1.26200223482945	1.44774765382184	2.23991344999956	3.8287551210155e-05	0.000204862734282302	up	evm.model.Scaffold2.244	UGT94E5	-	Beta-D-glucosyl crocetin	beta-D-glucosyl crocetin beta-1,6-glucosyltransferase-like	UDP-glucoronosyl and UDP-glucosyl transferase	GO:0003674:molecular_function/GO:0003824:catalytic activity/GO:0005575:cellular_component/GO:0005622:intracellular anatomical structure/GO:0005623:obsolete cell/GO:0005737:cytoplasm/GO:0008150:biological_process/GO:0008152:metabolic process/GO:0016740:transferase activity/GO:0016757:transferase activity, transferring glycosyl groups/GO:0016758:transferase activity, transferring hexosyl groups/GO:…	2.4.1.330			UDPGT
evm.model.Scaffold2.250	0.49126414588141	0.471180117739644	0.579412409268367	1.4993075555652	1.57506432310685	1.45554801833597	1.56269832060685	0.000559450295481595	0.00232613059143689	up	evm.model.Scaffold2.250	ZOG1	-	Zeatin O-glucosyltransferase	zeatin O-glucosyltransferase-like	UDP-glucoronosyl and UDP-glucosyl transferase	GO:0000003:reproduction/GO:0003006:developmental process involved in reproduction/GO:0003674:molecular_function/GO:0003824:catalytic activity/GO:0006464:cellular protein modification process/GO:0006486:protein glycosylation/GO:0006725:cellular aromatic compound metabolic process/GO:0006807:nitrogen compound metabolic process/GO:0007275:multicellular organism development/GO:0008150:biological_proc…	2.4.1.215,2.4.2.40	K13494:zeatin O-xylosyltransferase ,K13495:cis-zeatin O-glucosyltransferase ,	ko00908:Zeatin biosynthesis,	UDPGT
evm.model.Scaffold2.256	0.730057976830911	0.592486652117059	0.168134682864617	1.82985790617044	0.880252750281939	1.45345971414897	1.50006484364694	0.00934547892613097	0.027591778148169	up	evm.model.Scaffold2.256	FAR3	-	Fatty acyl-CoA reductase	fatty acyl-CoA reductase 3-like	Catalyzes the reduction of fatty acyl-CoA to fatty alcohols	-	1.2.1.84	K13356:alcohol-forming fatty acyl-CoA reductase ,	ko00073:Cutin, suberine and wax biosynthesis,ko04146:Peroxisome,	NAD_binding_4,Sterile
evm.model.Scaffold2.257	1.26411245460315	2.04638091319443	1.44178237855148	0	0	0	-7.18078739930705	2.64393882037137e-08	2.36279812131914e-07	down	evm.model.Scaffold2.257	-	-	Alcohol-forming fatty acyl-CoA reductase	PREDICTED: alcohol-forming fatty acyl-CoA reductase-like	Catalyzes the reduction of fatty acyl-CoA to fatty alcohols	-	1.2.1.84	K13356:alcohol-forming fatty acyl-CoA reductase ,	ko00073:Cutin, suberine and wax biosynthesis,ko04146:Peroxisome,	NAD_binding_4,Sterile
evm.model.Scaffold2.279	24.6144420411721	26.8321264747591	24.144823239797	67.4282794556342	68.7961090154042	64.6939591480831	1.42376979098453	2.67256001864183e-76	5.1919617900615e-74	up	evm.model.Scaffold2.279	SCPL51	-	Serine carboxypeptidase-like	serine carboxypeptidase-like 51	Belongs to the peptidase S10 family	GO:0003674:molecular_function/GO:0003824:catalytic activity/GO:0004180:carboxypeptidase activity/GO:0004185:serine-type carboxypeptidase activity/GO:0005575:cellular_component/GO:0005576:extracellular region/GO:0006508:proteolysis/GO:0006807:nitrogen compound metabolic process/GO:0008150:biological_process/GO:0008152:metabolic process/GO:0008233:peptidase activity/GO:0008236:serine-type peptidase…	-			Peptidase_S10
evm.model.Scaffold2.302	4.95490365944533	4.92238150695024	3.93915542711388	14.8431358644762	15.4672983263826	13.3633864430907	1.674628009186	2.07444360712205e-15	3.76636040962383e-14	up	evm.model.Scaffold2.302	-	-	-	hypothetical protein	pre-rRNA-processing protein TSR2	-	-			WGG
evm.model.Scaffold2.303	0.199627223898681	0.0780046649295138	0.221360085548278	0.722737562083909	1.10820688436953	0.722905304263193	2.34417474029701	4.1712273503706e-06	2.66627048174157e-05	up	evm.model.Scaffold2.303	EIX2	FOG: Leucine rich repeat;General function prediction only	Receptor-like protein	receptor-like protein EIX2 isoform X1	LRR receptor-like serine threonine-protein kinase	GO:0000003:reproduction/GO:0000166:nucleotide binding/GO:0001704:formation of primary germ layer/GO:0001706:endoderm formation/GO:0003006:developmental process involved in reproduction/GO:0003674:molecular_function/GO:0003824:catalytic activity/GO:0004672:protein kinase activity/GO:0004674:protein serine/threonine kinase activity/GO:0005488:binding/GO:0005524:ATP binding/GO:0005575:cellular_compo…	-			LRRNT_2,LRR_1,LRR_4,LRR_6,LRR_8
evm.model.Scaffold2.312	1.44445787372979	1.82352460222623	2.43953057282388	5.8146934878504	7.02093015518944	6.39054673245123	1.76195125644031	6.40071518860668e-11	7.80164392317865e-10	up	evm.model.Scaffold2.312	XTH31	-	Xyloglucan endotransglucosylase/hydrolase protein	xyloglucan endotransglucosylase/hydrolase protein 31-like isoform X1	Catalyzes xyloglucan endohydrolysis (XEH) and or endotransglycosylation (XET). Cleaves and religates xyloglucan polymers, an essential constituent of the primary cell wall, and thereby participates in cell wall construction of growing tissues	GO:0003674:molecular_function/GO:0003824:catalytic activity/GO:0004553:hydrolase activity, hydrolyzing O-glycosyl compounds/GO:0005575:cellular_component/GO:0005576:extracellular region/GO:0005618:cell wall/GO:0005623:obsolete cell/GO:0005886:plasma membrane/GO:0005975:carbohydrate metabolic process/GO:0005976:polysaccharide metabolic process/GO:0006073:cellular glucan metabolic process/GO:000815…	2.4.1.207			Glyco_hydro_16,XET_C
evm.model.Scaffold2.319	2.97095553846822	3.83098896207589	2.07546898847935	9.97388825494268	9.31364200298309	8.82842196742337	1.68667634675668	0.000487095308377776	0.00205417348418131	up	evm.model.Scaffold2.319	-	-	-	PREDICTED: protein N-lysine methyltransferase METTL21A	Lysine methyltransferase	-	-			Methyltransf_16
evm.model.Scaffold2.344	28.612141647365	28.9163382348599	28.4120619940742	8.30647132511189	7.49640705870122	8.56518920233965	-1.80624113367851	1.42951477683988e-52	1.44989540920045e-50	down	evm.model.Scaffold2.344	LYK3	-	LysM domain receptor-like kinase	lysM domain receptor-like kinase 3	Protein kinase domain	-	-			Pkinase,Pkinase_Tyr
evm.model.Scaffold2.345_evm.model.Scaffold2.346	550.308863817169	552.074154269226	572.398908200038	149.160488256828	162.022238030741	168.784801045828	-1.79064830514235	2.49945820976418e-190	3.71316571103496e-187	down	evm.model.Scaffold2.345_evm.model.Scaffold2.346	KWL1	-	Kiwellin	kiwellin-like	Kiwellin-like	GO:0005575:cellular_component/GO:0005576:extracellular region	-			-
evm.model.Scaffold2.370	2.65921442915008	3.8775886997708	3.04221158572879	6.66027666402966	8.06950012450362	5.53330672606113	1.09847286123594	2.36878466738352e-05	0.00013139393097907	up	evm.model.Scaffold2.370	FLA12	-	Fasciclin-like arabinogalactan protein	fasciclin-like arabinogalactan protein 12	Fasciclin-like arabinogalactan protein	-	-			Fasciclin
evm.model.Scaffold2.375	3.93946975425791	4.193954982687	5.53621359251989	1.11137124219222	1.02390214430225	0.578000468284265	-2.32726231422736	1.71550355469889e-14	2.90382320870781e-13	down	evm.model.Scaffold2.375	MLO3	-	MLO-like protein	MLO-like protein 3	May be involved in modulation of pathogen defense and leaf cell death	GO:0003674:molecular_function/GO:0005488:binding/GO:0005515:protein binding/GO:0005516:calmodulin binding/GO:0005575:cellular_component/GO:0005623:obsolete cell/GO:0005886:plasma membrane/GO:0006950:response to stress/GO:0006952:defense response/GO:0008150:biological_process/GO:0009607:response to biotic stimulus/GO:0016020:membrane/GO:0016021:integral component of membrane/GO:0031224:intrinsic c…	-			Mlo
evm.model.Scaffold2.390.3	1.26694168167006	1.15101342734548	1.45404055888116	0.437838651394796	0.279262455453412	0.273252647826249	-1.96111395214522	1.08894487209968e-05	6.47851654767427e-05	down	evm.model.Scaffold2.390.3	ICR3	Myosin class II heavy chain;Cytoskeleton	Interactor of constitutive active ROPs	PREDICTED: interactor of constitutive active ROPs 3-like isoform X1	Interactor of constitutive active ROPs	GO:0005575:cellular_component/GO:0005623:obsolete cell/GO:0005886:plasma membrane/GO:0016020:membrane/GO:0044464:obsolete cell part/GO:0071944:cell periphery	-			-
evm.model.Scaffold2.408	14.1722878802062	13.6477292665102	14.9995620906734	6.96504349235754	6.17531685638169	4.95314207122123	-1.23396156723745	3.39459925371207e-25	1.13550469076157e-23	down	evm.model.Scaffold2.408	PHOT1	Putative serine/threonine protein kinase;General function prediction only		phototropin-1	PAS fold	GO:0000155:phosphorelay sensor kinase activity/GO:0000160:phosphorelay signal transduction system/GO:0000166:nucleotide binding/GO:0003674:molecular_function/GO:0003676:nucleic acid binding/GO:0003723:RNA binding/GO:0003729:mRNA binding/GO:0003824:catalytic activity/GO:0004672:protein kinase activity/GO:0004673:protein histidine kinase activity/GO:0004674:protein serine/threonine kinase activity/…	2.7.11.1			PAS_9,Pkinase
evm.model.Scaffold2.413	1.65320096556093	0.807488733633222	0.916590182486332	3.12868376724624	3.46407498528542	3.69766593206209	1.6110730040433	1.10271501718703e-06	7.74661133770753e-06	up	evm.model.Scaffold2.413	At5g59680	-	Probable LRR receptor-like serine/threonine-protein kinase	probable LRR receptor-like serine/threonine-protein kinase At1g05700	LRR receptor-like serine threonine-protein kinase	-	-			LRR_4,LRR_8,Malectin_like
evm.model.Scaffold2.416	6.02501930455439	7.33039102410026	6.69613039840338	16.8556514616845	16.4552975586846	17.3700174502223	1.35272333618938	6.2970189108525e-22	1.74759574278659e-20	up	evm.model.Scaffold2.416	KCS12	-	3-ketoacyl-CoA synthase	3-ketoacyl-CoA synthase 12-like	3-ketoacyl-CoA synthase	GO:0003674:molecular_function/GO:0003824:catalytic activity/GO:0005575:cellular_component/GO:0005622:intracellular anatomical structure/GO:0005623:obsolete cell/GO:0005737:cytoplasm/GO:0005783:endoplasmic reticulum/GO:0006082:organic acid metabolic process/GO:0006629:lipid metabolic process/GO:0006631:fatty acid metabolic process/GO:0006633:fatty acid biosynthetic process/GO:0006950:response to s…	2.3.1.199	K15397:3-ketoacyl-CoA synthase ,	ko00062:Fatty acid elongation,	ACP_syn_III_C,Chal_sti_synt_C,FAE1_CUT1_RppA,Peptidase_C48
evm.model.Scaffold2.417	9.83782817339759	8.6194033530163	8.28921248810329	2.28559739066038	1.93420629995216	1.6315358872035	-2.18313054609278	2.24229286553232e-30	9.68018911436218e-29	down	evm.model.Scaffold2.417	EXO70H1	-	Exocyst complex component	exocyst complex component EXO70H1	Exo70 exocyst complex subunit	GO:0000145:exocyst/GO:0001505:regulation of neurotransmitter levels/GO:0003674:molecular_function/GO:0005488:binding/GO:0005515:protein binding/GO:0005543:phospholipid binding/GO:0005546:phosphatidylinositol-4,5-bisphosphate binding/GO:0005575:cellular_component/GO:0005622:intracellular anatomical structure/GO:0005623:obsolete cell/GO:0005737:cytoplasm/GO:0005938:cell cortex/GO:0006810:transport/…	-			Dirigent,Exo70,PPR_2
evm.model.Scaffold2.432	17.1253826618766	18.5120723650461	14.8493818471727	37.4225732054008	35.5479377496902	40.9052709616771	1.18888463002005	1.68993725324912e-22	4.81708412311586e-21	up	evm.model.Scaffold2.432	-	-	Osmotin-like protein	osmotin-like protein	Thaumatin family	GO:0005575:cellular_component/GO:0005576:extracellular region/GO:0005618:cell wall/GO:0005623:obsolete cell/GO:0030312:external encapsulating structure/GO:0044464:obsolete cell part/GO:0071944:cell periphery	-			Thaumatin
evm.model.Scaffold2.450	36.0337250735704	35.15334371248	42.7187183736901	18.3269715257349	18.1241537281792	18.8932093744859	-1.03117252155252	1.09818646388138e-19	2.66167938054935e-18	down	evm.model.Scaffold2.450	-	-	-	uncharacterized protein LOC116017907	PDDEXK-like family of unknown function	-	-			PDDEXK_6
evm.model.Scaffold2.465	34.7672422934343	33.2105513380015	37.668563941688	8.9497213944207	11.4533995927136	9.73784736818806	-1.79818499562052	3.89334928484944e-55	4.4092617125055e-53	down	evm.model.Scaffold2.465	SCL14	-	Scarecrow-like protein	PREDICTED: scarecrow-like protein 30	Belongs to the GRAS family	-	-			GRAS
evm.model.Scaffold2.474	57.1854923781706	56.3704169232396	61.0807827895203	23.7266534235896	25.6733716917457	26.9133106037209	-1.18241281456723	1.2742571849873e-56	1.51086221628424e-54	down	evm.model.Scaffold2.474	RHC2A	-	Probable E3 ubiquitin-protein ligase	E3 ubiquitin-protein ligase RDUF2-like	zinc-ribbon	GO:0000003:reproduction/GO:0000209:protein polyubiquitination/GO:0000902:cell morphogenesis/GO:0000904:cell morphogenesis involved in differentiation/GO:0001101:response to acid chemical/GO:0003006:developmental process involved in reproduction/GO:0003674:molecular_function/GO:0003824:catalytic activity/GO:0004842:ubiquitin-protein transferase activity/GO:0005488:binding/GO:0005575:cellular_compo…	2.3.2.27			DUF1117,DUF3223,zf-RING_2,zinc_ribbon_9
evm.model.Scaffold2.480	19.4947617943355	19.6932534436414	20.1186441546939	7.14544877942206	7.19797769554043	10.12220852746	-1.26371499256566	1.53057562862642e-20	3.89271777451764e-19	down	evm.model.Scaffold2.480	SAG113	Serine/threonine protein phosphatase;Signal transduction mechanisms	Probable protein phosphatase 2C	probable protein phosphatase 2C 24	Sigma factor PP2C-like phosphatases	GO:0000003:reproduction/GO:0001101:response to acid chemical/GO:0003006:developmental process involved in reproduction/GO:0003674:molecular_function/GO:0003824:catalytic activity/GO:0004721:phosphoprotein phosphatase activity/GO:0004722:protein serine/threonine phosphatase activity/GO:0005215:transporter activity/GO:0005216:ion channel activity/GO:0005261:cation channel activity/GO:0005267:potass…	3.1.3.16	K14497:protein phosphatase 2C ,	ko04016:MAPK signaling pathway - plant,ko04075:Plant hormone signal transduction,	PP2C
evm.model.Scaffold2.488.1	2.20482918933195	2.65447650323042	3.21136035538975	1.2356115212439	0.875664804602899	1.65651914701474	-1.08651174451447	0.00470257493872693	0.0152319520427791	down	evm.model.Scaffold2.488.1	MTPB	Co/Zn/Cd efflux system component;Inorganic ion transport and metabolism	Metal tolerance protein B	metal tolerance protein B isoform X2	Metal tolerance protein	GO:0000041:transition metal ion transport/GO:0003674:molecular_function/GO:0005215:transporter activity/GO:0005385:zinc ion transmembrane transporter activity/GO:0005488:binding/GO:0005575:cellular_component/GO:0005622:intracellular anatomical structure/GO:0005623:obsolete cell/GO:0005737:cytoplasm/GO:0005773:vacuole/GO:0005774:vacuolar membrane/GO:0006810:transport/GO:0006811:ion transport/GO:00…	-			Cation_efflux
evm.model.Scaffold2.496	1.65401259025896	1.71733303270418	1.03756545457618	0.653263255815382	0.601848979917682	0.271798623854539	-1.51849863813408	0.00217635304652294	0.00772071866693873	down	evm.model.Scaffold2.496	UGT76E1	-	UDP-glycosyltransferase	UDP-glycosyltransferase 76E1-like	Belongs to the UDP-glycosyltransferase family	GO:0003674:molecular_function/GO:0003824:catalytic activity/GO:0008150:biological_process/GO:0008152:metabolic process/GO:0008194:UDP-glycosyltransferase activity/GO:0016740:transferase activity/GO:0016757:transferase activity, transferring glycosyl groups/GO:0016758:transferase activity, transferring hexosyl groups/GO:0035251:UDP-glucosyltransferase activity/GO:0046527:glucosyltransferase activi…	1.14.14.1,2.4.1.202	K07408:cytochrome P450 family 1 subfamily A1 ,K13227:UDP-glucosyltransferase BX8/BX9 ,K13493:cytokinin-N-glucosyltransferase ,	ko00380:Tryptophan metabolism,ko00402:Benzoxazinoid biosynthesis,ko00908:Zeatin biosynthesis,	GRAS,UDPGT,p450
evm.model.Scaffold2.535	1.43531877962361	1.68255949692117	2.50673527179974	14.1722170773059	19.3341229079783	18.5740825808128	3.21798346836107	5.21645845797046e-10	5.7129947248935e-09	up	evm.model.Scaffold2.535	-	-	-	PREDICTED: internal alternative NAD(P)H-ubiquinone oxidoreductase A1, mitochondrial-like	-	-	-			-
evm.model.Scaffold2.541	66.6324690932455	64.9874243929854	69.949896201735	13.5372630420897	12.9383129020006	12.8708746664674	-2.34615323829479	2.97302287952427e-204	5.77566867864503e-201	down	evm.model.Scaffold2.541	AS	Asparagine synthase (glutamine-hydrolyzing);Amino acid transport and metabolism	Asparagine synthetase [glutamine-hydrolyzing]	asparagine synthetase	Asparagine synthetase glutamine-hydrolyzing	-	6.3.5.4	K01953:asparagine synthase (glutamine-hydrolysing) ,	ko00250:Alanine, aspartate and glutamate metabolism,	Asn_synthase,GATase_7
evm.model.Scaffold2.570	8.05464889360334	8.0687051493256	7.74607772151545	15.6169819631019	20.0856259185358	16.5649896279216	1.14356686413242	1.06238397415432e-06	7.48410244554179e-06	up	evm.model.Scaffold2.570	UGT87A2	-	UDP-glycosyltransferase	PREDICTED: UDP-glycosyltransferase 87A2-like	UDP-Glycosyltransferase	-	2.4.1.324	K21374:7-deoxyloganetin glucosyltransferase ,		PsbP,UDPGT
evm.model.Scaffold2.627	5.92825151124234	5.00523845236735	5.70498372202699	2.43896072945973	2.48899053527996	2.80750583638368	-1.0943901757894	5.90482084292211e-08	5.02888202385013e-07	down	evm.model.Scaffold2.627	RPT2	-	Root phototropism protein	root phototropism protein 2	Belongs to the NPH3 family	GO:0005575:cellular_component/GO:0005622:intracellular anatomical structure/GO:0005623:obsolete cell/GO:0005634:nucleus/GO:0005737:cytoplasm/GO:0006464:cellular protein modification process/GO:0006807:nitrogen compound metabolic process/GO:0007154:cell communication/GO:0007165:signal transduction/GO:0008150:biological_process/GO:0008152:metabolic process/GO:0009314:response to radiation/GO:000941…	-			BTB,Cellulase,NPH3
evm.model.Scaffold2.638.1	0.950853949643421	1.74465894967537	1.27899759753174	0	0	0	-7.46510966465384	4.71573583503066e-09	4.65218392631637e-08	down	evm.model.Scaffold2.638.1	MLO1	-	MLO-like protein	MLO-like protein 1	May be involved in modulation of pathogen defense and leaf cell death	GO:0003674:molecular_function/GO:0005488:binding/GO:0005515:protein binding/GO:0005516:calmodulin binding/GO:0005575:cellular_component/GO:0005623:obsolete cell/GO:0005886:plasma membrane/GO:0006950:response to stress/GO:0006952:defense response/GO:0008150:biological_process/GO:0009607:response to biotic stimulus/GO:0016020:membrane/GO:0016021:integral component of membrane/GO:0031224:intrinsic c…	-			EF_assoc_2,Mlo
evm.model.Scaffold2.676	5.95561092553207	4.6369625599467	7.45165702244384	0.438844791535879	0.827272390378911	0.383432803947074	-3.44487068304801	8.28685996867285e-24	2.5584920355603e-22	down	evm.model.Scaffold2.676	-	-	-	uncharacterized protein LOC116017784	PDDEXK-like family of unknown function	-	-			PDDEXK_6
evm.model.Scaffold2.680	16.1374737963293	17.1367875468031	15.384901132191	44.0153485806561	41.1782276904967	43.2766575691239	1.414050104751	1.51833671216225e-59	1.997166336753e-57	up	evm.model.Scaffold2.680	A6	-	Probable glucan endo-1,3-beta-glucosidase	probable glucan endo-1,3-beta-glucosidase A6	Belongs to the glycosyl hydrolase 17 family	GO:0000003:reproduction/GO:0001871:obsolete pattern binding/GO:0003006:developmental process involved in reproduction/GO:0003674:molecular_function/GO:0003824:catalytic activity/GO:0004553:hydrolase activity, hydrolyzing O-glycosyl compounds/GO:0005488:binding/GO:0005575:cellular_component/GO:0005623:obsolete cell/GO:0005886:plasma membrane/GO:0005975:carbohydrate metabolic process/GO:0006950:res…	-			Glyco_hydro_17,X8
evm.model.Scaffold2.681	43.400224491467	36.0046434119651	41.0755545486679	16.5290208982313	16.9601862977582	17.2352334496361	-1.23760506759862	7.89142061159714e-34	3.946491634572e-32	down	evm.model.Scaffold2.681	At3g17800	-	UV-B-induced protein At3g17800, chloroplastic	UV-B-induced protein At3g17800, chloroplastic	Protein of unknown function (DUF760)	-	-			DUF760
evm.model.Scaffold2.688	1.18980372521431	1.34309573877041	1.05546748286305	0.0870223855624045	0.259021742307843	0.0844825068652954	-3.04601492051641	4.36131470021117e-06	2.78143946348063e-05	down	evm.model.Scaffold2.688	CYP82C4	Cytochrome P450 CYP2 subfamily;Secondary metabolites biosynthesis, transport and catabolism	Xanthotoxin 5-hydroxylase	xanthotoxin 5-hydroxylase CYP82C4-like	Cytochrome p450	GO:0003674:molecular_function/GO:0003824:catalytic activity/GO:0004497:monooxygenase activity/GO:0005488:binding/GO:0005506:iron ion binding/GO:0005575:cellular_component/GO:0008150:biological_process/GO:0008152:metabolic process/GO:0009058:biosynthetic process/GO:0009987:cellular process/GO:0010035:response to inorganic substance/GO:0010038:response to metal ion/GO:0010039:response to iron ion/G…	1.14.14.19,1.14.14.32			p450
evm.model.Scaffold2.694	0.27469646900833	0.241510714864617	0.274141719865423	0.949315452112825	0.874600754577974	1.31658322629346	2.00028298430487	0.005913336528801	0.0185563262965792	up	evm.model.Scaffold2.694	-	-	-	uncharacterized protein LOC116017295	-	-	-			-
evm.model.Scaffold2.698	45.3785763152781	44.0548973362295	45.6374524102321	13.9413180321269	16.4471123517192	15.2178053235077	-1.55453253275958	1.17005778739555e-42	8.30050826423446e-41	down	evm.model.Scaffold2.698	RIN4	-	RPM1-interacting protein	RPM1-interacting protein 4-like	Cleavage site for pathogenic type III effector avirulence factor Avr	GO:0002218:activation of innate immune response/GO:0002237:response to molecule of bacterial origin/GO:0002253:activation of immune response/GO:0002376:immune system process/GO:0002682:regulation of immune system process/GO:0002683:negative regulation of immune system process/GO:0002684:positive regulation of immune system process/GO:0005575:cellular_component/GO:0005623:obsolete cell/GO:0005886:…	-	K13456:RPM1-interacting protein 4,	ko04626:Plant-pathogen interaction,	AvrRpt-cleavage
evm.model.Scaffold2.708	0.842374588651051	0.493738876764216	0.336269365729233	6.90355482782484	1.89804499279543	4.11813585675541	2.95257296814144	6.84546007531156e-08	5.77814485969229e-07	up	evm.model.Scaffold2.708	SBT6.1	Subtilisin-like serine proteases;Posttranslational modification, protein turnover, chaperones	Subtilisin-like protease	subtilisin-like protease SBT6.1	Membrane-bound transcription factor site-1 protease-like	GO:0000139:Golgi membrane/GO:0003674:molecular_function/GO:0003824:catalytic activity/GO:0004175:endopeptidase activity/GO:0004222:metalloendopeptidase activity/GO:0004252:serine-type endopeptidase activity/GO:0005575:cellular_component/GO:0005622:intracellular anatomical structure/GO:0005623:obsolete cell/GO:0005737:cytoplasm/GO:0005783:endoplasmic reticulum/GO:0005788:endoplasmic reticulum lume…	3.4.21.112	K08653:membrane-bound transcription factor site-1 protease ,	ko04141:Protein processing in endoplasmic reticulum,	Peptidase_S8
evm.model.Scaffold2.711	0.515757881478084	0.518228325051721	0.367654506530629	1.74601714392408	1.58797596150862	2.75446765383609	2.13858395524595	0.00016523952746082	0.00077726285453958	up	evm.model.Scaffold2.711	-	-	-	hypothetical protein EJD97_000917	Domain of unknown function (DUF4228)	-	-			DUF4228
evm.model.Scaffold2.722	1.8877562210267	1.91116812422024	1.45577483175948	0.762526897094175	0.252184211843195	0.246757135735436	-2.05235398512032	0.00166903837038768	0.00611601335521488	down	evm.model.Scaffold2.722	SDI1	-	Protein SULFUR DEFICIENCY-INDUCED	protein SULFUR DEFICIENCY-INDUCED 1-like isoform X1	Protein SULFUR DEFICIENCY-INDUCED	GO:0005575:cellular_component/GO:0005622:intracellular anatomical structure/GO:0005623:obsolete cell/GO:0005634:nucleus/GO:0005654:nucleoplasm/GO:0006109:regulation of carbohydrate metabolic process/GO:0006792:regulation of sulfur utilization/GO:0006950:response to stress/GO:0007154:cell communication/GO:0008150:biological_process/GO:0009267:cellular response to starvation/GO:0009605:response to …	-			TPR_1,TPR_10,TPR_19,TPR_2,TPR_8
evm.model.Scaffold2.730	7.70171052480961	6.77127602419496	4.99600200512004	21.863237320478	17.2592414251709	26.0238501200006	1.7571816467588	1.79298556988414e-16	3.54595540856883e-15	up	evm.model.Scaffold2.730	At4g13210	-	Putative pectate lyase	probable pectate lyase 8	Pectate lyase	-	4.2.2.2	K01728:pectate lyase ,	ko00040:Pentose and glucuronate interconversions,	Pec_lyase_C
evm.model.Scaffold2.732	44.5945120836218	37.1416463214269	39.0269823241598	174.958899050801	176.520978586025	201.838053467413	2.20682571371904	5.3093951742353e-156	5.15726058174279e-153	up	evm.model.Scaffold2.732	ADH1	Alcohol dehydrogenase, class III;Secondary metabolites biosynthesis, transport and catabolism	Alcohol dehydrogenase	alcohol dehydrogenase 1-like	alcohol dehydrogenase	-	1.1.1.1	K18857:alcohol dehydrogenase class-P ,	ko00010:Glycolysis / Gluconeogenesis,ko00071:Fatty acid degradation,ko00350:Tyrosine metabolism,ko00592:alpha-Linolenic acid metabolism,	ADH_N,ADH_zinc_N
evm.model.Scaffold2.754	0.174046529182705	0.357047074346658	0.217118803069269	0.558519263558393	0.682022603368053	1.41810872547588	1.86292307928331	0.00441841650639203	0.0144256452448602	up	evm.model.Scaffold2.754	AMT1-2	Ammonia permease;Inorganic ion transport and metabolism	Ammonium transporter 1 member	ammonium transporter 1 member 1-like	Ammonium transporter 1 member	GO:0003674:molecular_function/GO:0005215:transporter activity/GO:0005575:cellular_component/GO:0005623:obsolete cell/GO:0005886:plasma membrane/GO:0005887:integral component of plasma membrane/GO:0005911:cell-cell junction/GO:0006810:transport/GO:0006811:ion transport/GO:0006812:cation transport/GO:0008150:biological_process/GO:0008324:cation transmembrane transporter activity/GO:0008519:ammonium…	-			Ammonium_transp,GRAS
evm.model.Scaffold2.764	3.69636233671242	3.62079197787358	3.48676616608919	1.34991016968779	1.53775369738471	1.21343612869289	-1.38613463527304	5.62233289798593e-06	3.52162741415264e-05	down	evm.model.Scaffold2.764	-	-	-	uncharacterized protein LOC116017832	-	-	-			TPR_17,TPR_19,TPR_8
evm.model.Scaffold2.767	13.6069475079471	11.326019731582	13.7401720629101	4.01471584058552	4.18045241312867	3.47305575211896	-1.72013515850296	5.40263124584073e-26	1.85637349814568e-24	down	evm.model.Scaffold2.767	PDLP2	-	Plasmodesmata-located protein	plasmodesmata-located protein 2-like	Cysteine-rich repeat secretory protein	GO:0005575:cellular_component/GO:0005618:cell wall/GO:0005623:obsolete cell/GO:0005911:cell-cell junction/GO:0006810:transport/GO:0008150:biological_process/GO:0009505:plant-type cell wall/GO:0009506:plasmodesma/GO:0009987:cellular process/GO:0010496:intercellular transport/GO:0010497:plasmodesmata-mediated intercellular transport/GO:0016020:membrane/GO:0016021:integral component of membrane/GO:0…	-			Stress-antifung
evm.model.Scaffold2.771	4.43442622963961	1.19960260428639	2.38294587566148	0.336808862639677	0	0.326978591386051	-3.58872152456351	0.0091396772258489	0.0270664339046452	down	evm.model.Scaffold2.771	-	-	-	-	-	-	-	-	-	-
evm.model.Scaffold2.791.1	71.3849074489643	79.7815972827325	72.0707349967441	147.94977000799	157.178659727653	149.345011074339	1.03904534804304	8.88160668368636e-51	8.27693641315495e-49	up	evm.model.Scaffold2.791.1	RPL14B	-	60S ribosomal protein	60S ribosomal protein L14-2	60S ribosomal protein	GO:0003674:molecular_function/GO:0003676:nucleic acid binding/GO:0003723:RNA binding/GO:0003729:mRNA binding/GO:0003735:structural constituent of ribosome/GO:0005198:structural molecule activity/GO:0005488:binding/GO:0005575:cellular_component/GO:0005622:intracellular anatomical structure/GO:0005623:obsolete cell/GO:0005634:nucleus/GO:0005730:nucleolus/GO:0005737:cytoplasm/GO:0005773:vacuole/GO:0…	-	K02875:large subunit ribosomal protein L14e,	ko03010:Ribosome,	Ribosomal_L14e
evm.model.Scaffold2.799	5.86696319674641	3.58574498958201	3.70323504763156	3.11930240662481	1.6211188354784	1.68236716257614	-1.02898349332044	0.000888850534625832	0.00350092330816834	down	evm.model.Scaffold2.799	NAC021	-	NAC domain-containing protein	NAC domain-containing protein 21/22-like	No apical meristem (NAM) protein	GO:0000003:reproduction/GO:0003006:developmental process involved in reproduction/GO:0003674:molecular_function/GO:0003676:nucleic acid binding/GO:0003677:DNA binding/GO:0003700:DNA-binding transcription factor activity/GO:0005488:binding/GO:0005575:cellular_component/GO:0005622:intracellular anatomical structure/GO:0005623:obsolete cell/GO:0005634:nucleus/GO:0006139:nucleobase-containing compoun…	-			NAM
evm.model.Scaffold2.804	73.6769232690212	70.3881281108465	76.493177827118	33.2062089542415	36.0033980320136	33.5533218026952	-1.09057015999534	7.87573340843928e-64	1.14972050422043e-61	down	evm.model.Scaffold2.804	-	-	Actin-depolymerizing factor	actin-depolymerizing factor	Belongs to the actin-binding proteins ADF family	GO:0003674:molecular_function/GO:0003779:actin binding/GO:0005488:binding/GO:0005515:protein binding/GO:0005575:cellular_component/GO:0005622:intracellular anatomical structure/GO:0005623:obsolete cell/GO:0005737:cytoplasm/GO:0005856:cytoskeleton/GO:0006996:organelle organization/GO:0007010:cytoskeleton organization/GO:0007015:actin filament organization/GO:0008092:cytoskeletal protein binding/GO…	-			Cofilin_ADF
evm.model.Scaffold2.817	8.12643720816308	10.0706134595135	8.92102846728731	3.66810324353799	5.23158619862942	3.67232678476855	-1.09494931582632	0.000150617551186404	0.000714471497973821	down	evm.model.Scaffold2.817	-	-	-	PREDICTED: uncharacterized protein LOC109161201	-	-	-	-	-	-
evm.model.Scaffold2.824	3.17430734959639	3.51145810866356	2.58785939062821	0.573883062070517	0.481788823273246	0.771415511716605	-2.32657838696122	2.79353829361125e-10	3.16229536553797e-09	down	evm.model.Scaffold2.824	CYP94A1	Cytochrome P450 CYP4/CYP19/CYP26 subfamilies;	Cytochrome P450	cytochrome P450 94A2-like	Cytochrome P450 94A2-like	GO:0003674:molecular_function/GO:0003824:catalytic activity/GO:0004497:monooxygenase activity/GO:0005488:binding/GO:0005506:iron ion binding/GO:0005575:cellular_component/GO:0005622:intracellular anatomical structure/GO:0005623:obsolete cell/GO:0005737:cytoplasm/GO:0005783:endoplasmic reticulum/GO:0005789:endoplasmic reticulum membrane/GO:0008150:biological_process/GO:0008152:metabolic process/GO…	-	K13407:fatty acid omega-hydroxylase ,K20769:fatty acid omega-hydroxylase ,	ko00073:Cutin, suberine and wax biosynthesis,	Zein-binding,p450
evm.model.Scaffold2.834	71.8792536216771	71.353806033907	77.9538126628852	40.6145905189108	36.2260408170541	28.6757766159917	-1.05899674270757	4.40418481604726e-13	6.62463892372088e-12	down	evm.model.Scaffold2.834	psbW	-	Photosystem II reaction center W protein, chloroplastic	photosystem II reaction center W protein, chloroplastic	Photosystem II reaction centre W protein (PsbW)	GO:0005575:cellular_component/GO:0005622:intracellular anatomical structure/GO:0005623:obsolete cell/GO:0005737:cytoplasm/GO:0008150:biological_process/GO:0008152:metabolic process/GO:0009507:chloroplast/GO:0009521:photosystem/GO:0009523:photosystem II/GO:0009534:chloroplast thylakoid/GO:0009535:chloroplast thylakoid membrane/GO:0009536:plastid/GO:0009579:thylakoid/GO:0009987:cellular process/GO:…	-	K02721:photosystem II PsbW protein,	ko00195:Photosynthesis,	PsbW
evm.model.Scaffold2.861	2.31610010489506	2.40178361288076	2.35587318128842	4.61777438487445	5.10520580170905	5.16612118351642	1.08672371770959	3.505962179442e-06	2.26917157462347e-05	up	evm.model.Scaffold2.861	VAB	-	VAN3-binding protein	VAN3-binding protein-like	Plant pleckstrin homology-like region	GO:0003002:regionalization/GO:0007154:cell communication/GO:0007165:signal transduction/GO:0007275:multicellular organism development/GO:0007389:pattern specification process/GO:0008150:biological_process/GO:0009719:response to endogenous stimulus/GO:0009725:response to hormone/GO:0009733:response to auxin/GO:0009734:auxin-activated signaling pathway/GO:0009755:hormone-mediated signaling pathway/…	-			Auxin_canalis,PH_2
evm.model.Scaffold2.905	6.90747162693862	4.91622853006655	8.61690249681161	0	0.725029609049186	0.236475588413126	-4.40114245261709	6.14671393788548e-07	4.49176100987552e-06	down	evm.model.Scaffold2.905	-	-	-	putative E3 ubiquitin-protein ligase RF298	-	-	-	-	-	-
evm.model.Scaffold2.910.1	3.16034153366289	4.48466819756297	2.43463519374798	10.0731758303313	8.52770611740528	7.706415162199	1.40513309624748	1.45927134919627e-09	1.51912192596669e-08	up	evm.model.Scaffold2.910.1	AHP1	-	Histidine-containing phosphotransfer protein	histidine-containing phosphotransfer protein 1-like	Histidine-containing phosphotransfer protein 1-like	-	-	K14490:histidine-containing phosphotransfer peotein,	ko04075:Plant hormone signal transduction,	Hpt
evm.model.Scaffold2.912	79.9168236331886	80.5631850258411	75.7065782909747	38.8847963619169	36.6956758078768	37.9845648952811	-1.0443754781417	6.98233324950781e-60	9.23239927834135e-58	down	evm.model.Scaffold2.912	GID1B	Esterase/lipase;Lipid transport and metabolism	Gibberellin receptor	gibberellin receptor GID1B-like	Carboxylesterase family	GO:0000003:reproduction/GO:0001101:response to acid chemical/GO:0003006:developmental process involved in reproduction/GO:0003674:molecular_function/GO:0003824:catalytic activity/GO:0005488:binding/GO:0005575:cellular_component/GO:0005622:intracellular anatomical structure/GO:0005623:obsolete cell/GO:0005634:nucleus/GO:0005737:cytoplasm/GO:0005975:carbohydrate metabolic process/GO:0007154:cell co…	-	K14493:gibberellin receptor GID1 ,	ko04075:Plant hormone signal transduction,	Abhydrolase_3,COesterase
evm.model.Scaffold2.961	0.727720035463372	1.26585083646873	0.515403513827984	2.36424368999916	1.93176962954821	2.61027259529595	1.48963177388918	1.00191196811625e-06	7.0836342841453e-06	up	evm.model.Scaffold2.961	ABCC4	Multidrug resistance-associated protein/mitoxantrone resistance protein, ABC superfamily;Secondary metabolites biosynthesis, transport and catabolism	ABC transporter C family member	hypothetical protein I3760_08G097800	ABC transporter transmembrane region	GO:0000166:nucleotide binding/GO:0000325:plant-type vacuole/GO:0001101:response to acid chemical/GO:0003674:molecular_function/GO:0003824:catalytic activity/GO:0005215:transporter activity/GO:0005488:binding/GO:0005524:ATP binding/GO:0005575:cellular_component/GO:0005622:intracellular anatomical structure/GO:0005623:obsolete cell/GO:0005737:cytoplasm/GO:0005773:vacuole/GO:0005774:vacuolar membran…	-	K05665:ATP-binding cassette, subfamily C (CFTR/MRP), member 1 ,K05666:ATP-binding cassette, subfamily C (CFTR/MRP), member 2,	ko02010:ABC transporters,	ABC_membrane,ABC_tran,MCM,Nop16
evm.model.Scaffold2.1006	111.005346233352	115.889521041786	120.416951287312	52.6443355894693	60.1439946460494	49.5943880191959	-1.08546554536148	2.75269574767366e-42	1.92574324397502e-40	down	evm.model.Scaffold2.1006	-	-	-	universal stress protein A-like protein	Universal stress protein A-like protein	GO:0000166:nucleotide binding/GO:0003674:molecular_function/GO:0005488:binding/GO:0005575:cellular_component/GO:0005623:obsolete cell/GO:0005886:plasma membrane/GO:0006950:response to stress/GO:0008144:drug binding/GO:0008150:biological_process/GO:0016020:membrane/GO:0016208:AMP binding/GO:0017076:purine nucleotide binding/GO:0030554:adenyl nucleotide binding/GO:0032553:ribonucleotide binding/GO:…	-			Usp
evm.model.Scaffold2.1017	1.03096591446845	1.04741421419036	1.23466065625957	0.1696611808073	0.201998299038579	0.296476857114964	-2.29590009640125	1.34018569672656e-05	7.81492615395908e-05	down	evm.model.Scaffold2.1017	LACS1	Long-chain acyl-CoA synthetases (AMP-forming);Lipid transport and metabolism	Long chain acyl-CoA synthetase	long chain acyl-CoA synthetase 1-like	AMP-binding enzyme	GO:0000166:nucleotide binding/GO:0001676:long-chain fatty acid metabolic process/GO:0003674:molecular_function/GO:0003824:catalytic activity/GO:0004467:long-chain fatty acid-CoA ligase activity/GO:0005488:binding/GO:0005524:ATP binding/GO:0005575:cellular_component/GO:0005622:intracellular anatomical structure/GO:0005623:obsolete cell/GO:0005737:cytoplasm/GO:0005783:endoplasmic reticulum/GO:00060…	6.2.1.3	K01897:long-chain acyl-CoA synthetase ,	ko00061:Fatty acid biosynthesis,ko00071:Fatty acid degradation,ko04146:Peroxisome,	AMP-binding,AMP-binding_C
evm.model.Scaffold2.1044	2.78096084672366	2.46162889766951	3.65325986033944	1.93333591231751	1.16759304380944	1.30567555286782	-1.00854932872473	0.000152197022412766	0.000721421884578528	down	evm.model.Scaffold2.1044	-	-	-	uncharacterized protein LOC116016360	BEST Arabidopsis thaliana protein match is	-	-			PITH
evm.model.Scaffold2.1061	6.90373583914687	7.19956197932184	7.0016410552784	15.3596863746026	14.4488323603269	14.3957232189191	1.07856743793961	3.44980040892328e-26	1.1967679852659e-24	up	evm.model.Scaffold2.1061	UBP23	-	Ubiquitin carboxyl-terminal hydrolase	ubiquitin carboxyl-terminal hydrolase 23-like isoform X1	Belongs to the peptidase C19 family	GO:0003674:molecular_function/GO:0003824:catalytic activity/GO:0006464:cellular protein modification process/GO:0006508:proteolysis/GO:0006511:ubiquitin-dependent protein catabolic process/GO:0006807:nitrogen compound metabolic process/GO:0008150:biological_process/GO:0008152:metabolic process/GO:0008233:peptidase activity/GO:0008234:cysteine-type peptidase activity/GO:0009056:catabolic process/G…	3.4.19.12			UCH
evm.model.Scaffold2.1064	6.81776420321214	5.04767849076351	5.01347054359948	7.61756667905191	17.0491811097627	12.5547039666605	1.15349732904098	0.000796999062190936	0.00317329517824879	up	evm.model.Scaffold2.1064	-	-	-	ubiquitin carboxyl-terminal hydrolase 23-like isoform X1	-	-	-	-	-	-
evm.model.Scaffold2.1082	0.468965541857219	0.229061317650159	0.663026160999366	1.89079826848215	1.37827410829152	1.01145994251951	1.64224701329435	0.000622879608410837	0.00255411990752	up	evm.model.Scaffold2.1082	-	-	-	uncharacterized protein LOC116015059	Neprosin activation peptide	-	-			Neprosin,Neprosin_AP
evm.model.Scaffold2.1088	12.3574486452877	10.8761303036873	9.57442731343754	34.9286592259164	28.0218159546021	36.6908291863551	1.61483719099323	8.89600399165352e-54	9.47968695397509e-52	up	evm.model.Scaffold2.1088	-	Pyruvate kinase;Carbohydrate transport and metabolism	Pyruvate kinase, cytosolic isozyme	pyruvate kinase, cytosolic isozyme-like	Pyruvate kinase, cytosolic	GO:0000166:nucleotide binding/GO:0000287:magnesium ion binding/GO:0003674:molecular_function/GO:0003824:catalytic activity/GO:0004743:pyruvate kinase activity/GO:0005488:binding/GO:0005524:ATP binding/GO:0005575:cellular_component/GO:0005622:intracellular anatomical structure/GO:0005623:obsolete cell/GO:0005737:cytoplasm/GO:0005829:cytosol/GO:0005975:carbohydrate metabolic process/GO:0006082:orga…	2.7.1.40	K00873:pyruvate kinase ,	ko00010:Glycolysis / Gluconeogenesis,ko00230:Purine metabolism,ko00620:Pyruvate metabolism,	PK,PK_C
evm.model.Scaffold2.1127	3.7745746595293	4.07078260798824	3.76695191117447	9.69015662184644	11.0933492094957	8.39423728050091	1.3422069756736	3.07569893218277e-05	0.000166831564717087	up	evm.model.Scaffold2.1127	-	FOG: Leucine rich repeat;General function prediction only	-	MDIS1-interacting receptor like kinase 2-like	BEST Arabidopsis thaliana protein match is Leucine-rich repeat (LRR) family protein (TAIR	GO:0000166:nucleotide binding/GO:0003674:molecular_function/GO:0005488:binding/GO:0005575:cellular_component/GO:0005622:intracellular anatomical structure/GO:0005623:obsolete cell/GO:0005737:cytoplasm/GO:0005886:plasma membrane/GO:0006139:nucleobase-containing compound metabolic process/GO:0006259:DNA metabolic process/GO:0006281:DNA repair/GO:0006725:cellular aromatic compound metabolic process/…	-			LRRNT_2,LRR_1,LRR_4,LRR_6,LRR_8
evm.model.Scaffold2.1128	77.3205882175613	73.9687774996964	73.393058434751	35.6443586857627	36.1931997280366	33.650745759453	-1.07948722005647	2.2478191229907e-48	1.92436176105525e-46	down	evm.model.Scaffold2.1128	SKM1	FOG: Leucine rich repeat;General function prediction only	Leucine-rich repeat receptor-like serine/threonine-protein kinase	PREDICTED: probable LRR receptor-like serine/threonine-protein kinase At4g36180	Leucine rich repeat N-terminal domain	GO:0000166:nucleotide binding/GO:0003674:molecular_function/GO:0005488:binding/GO:0005575:cellular_component/GO:0005622:intracellular anatomical structure/GO:0005623:obsolete cell/GO:0005737:cytoplasm/GO:0005886:plasma membrane/GO:0006139:nucleobase-containing compound metabolic process/GO:0006259:DNA metabolic process/GO:0006281:DNA repair/GO:0006725:cellular aromatic compound metabolic process/…	-			LRRNT_2,LRR_1,LRR_4,LRR_6,LRR_8
evm.model.Scaffold2.1136	4.75514351129833	5.75026900532933	6.34403835997144	2.02634462468545	2.45179094847551	1.91922216683117	-1.38592841801801	4.67926919577602e-08	4.04155073663897e-07	down	evm.model.Scaffold2.1136	slr0305	Uncharacterized conserved protein;Function unknown	TVP38/TMEM64 family membrane protein	uncharacterized protein LOC116017775	SNARE associated Golgi protein	-	-			SNARE_assoc
evm.model.Scaffold2.1148	1.68732131345066	2.55487882897636	1.40326147530774	0	0	0.269570136409874	-4.34817054612687	1.39211911034893e-06	9.64024352395454e-06	down	evm.model.Scaffold2.1148	-	-	-	PREDICTED: uncharacterized protein LOC109164765	-	-	-			DBD_Tnp_Mut,MULE
evm.model.Scaffold2.1149	1.18413799318948	4.85839054735988	3.74219765575818	0.584603954438867	1.1600473744787	1.135082824383	-1.74229065209856	0.0160732964966642	0.0438417866965391	down	evm.model.Scaffold2.1149	ROQ1	-	Disease resistance protein	TMV resistance protein N-like	Toll - interleukin 1 - resistance	-	-			TIR
evm.model.Scaffold2.1153	5.71194769150694	5.450117601205	4.10959965232554	12.7226309315382	8.97921285053223	9.29530966762364	1.03364796135598	0.000364233314523924	0.00158543818653942	up	evm.model.Scaffold2.1153	ROQ1	-	Disease resistance protein	TMV resistance protein N-like	TMV resistance protein N-like	-	-			LRR_3,LRR_5,NB-ARC,TIR
evm.model.Scaffold2.1154	3.27570819421832	6.34429006184452	2.84268948348424	11.1094840826355	6.69718071863991	7.78175338365668	1.06225517411547	0.00319604445013635	0.0108300151064261	up	evm.model.Scaffold2.1154	ROQ1	-	Disease resistance protein	TMV resistance protein N-like	Toll - interleukin 1 - resistance	-	-			TIR
evm.model.Scaffold2.1157	1.52091118391309	2.31776429782306	1.82140764703247	0.300346985766758	0.744984552417512	0.65605704528559	-1.71413575398657	0.00218159705744868	0.00773714839009499	down	evm.model.Scaffold2.1157	ERF022	-	Ethylene-responsive transcription factor	ethylene-responsive transcription factor ERF022-like	Transcription factor	GO:0000160:phosphorelay signal transduction system/GO:0003674:molecular_function/GO:0003676:nucleic acid binding/GO:0003677:DNA binding/GO:0003700:DNA-binding transcription factor activity/GO:0005488:binding/GO:0005575:cellular_component/GO:0005622:intracellular anatomical structure/GO:0005623:obsolete cell/GO:0005634:nucleus/GO:0006139:nucleobase-containing compound metabolic process/GO:0006351:…	-			AP2
evm.model.Scaffold2.1168	1.61424608673022	1.71627926944778	1.04901421700315	4.37393900694297	2.39049617476362	4.49817695351055	1.37988475947485	5.03969574772671e-06	3.1795532377926e-05	up	evm.model.Scaffold2.1168	PCMP-E67	-	Pentatricopeptide repeat-containing protein	pentatricopeptide repeat-containing protein At1g71490 isoform X1	Pentatricopeptide repeat-containing protein	GO:0003674:molecular_function/GO:0003676:nucleic acid binding/GO:0003723:RNA binding/GO:0003824:catalytic activity/GO:0004518:nuclease activity/GO:0004519:endonuclease activity/GO:0005488:binding/GO:0005575:cellular_component/GO:0005622:intracellular anatomical structure/GO:0005623:obsolete cell/GO:0006139:nucleobase-containing compound metabolic process/GO:0006725:cellular aromatic compound meta…	-			PPR,PPR_2
evm.model.Scaffold2.1179	13.9760143411422	18.3878099639988	15.8025490811483	1.68827330340193	1.31090555322256	1.78152012795539	-3.31830614205653	7.9983627327762e-39	4.83250360804457e-37	down	evm.model.Scaffold2.1179	CYP71A1	Cytochrome P450 CYP2 subfamily;Secondary metabolites biosynthesis, transport and catabolism	Cytochrome P450	PREDICTED: cytochrome P450 71A1-like	Cytochrome P450 92B1	-	-	K20623:typhasterol/6-deoxotyphasterol 2alpha-hydroxylase,	ko00905:Brassinosteroid biosynthesis,	p450
evm.model.Scaffold2.1182	25.5045106225426	28.7436454329097	28.4474753921889	2.6386535952614	1.33195484739353	1.21340867538681	-3.98895748450277	7.22107906527719e-98	2.30846014928576e-95	down	evm.model.Scaffold2.1182	CYP92C5	Cytochrome P450 CYP2 subfamily;Secondary metabolites biosynthesis, transport and catabolism	Dimethylnonatriene synthase	PREDICTED: cytochrome P450 71A1-like	Cytochrome P450 92B1	-	-	K20623:typhasterol/6-deoxotyphasterol 2alpha-hydroxylase,	ko00905:Brassinosteroid biosynthesis,	p450
evm.model.Scaffold2.1192	1.48784789730628	1.20151660923938	1.02289197568853	2.57906650821455	2.94754757695624	2.56717974242187	1.13604976605865	5.25720660827558e-05	0.000273415883220757	up	evm.model.Scaffold2.1192	AGL12	MADS box transcription factor;Transcription	Agamous-like MADS-box protein	agamous-like MADS-box protein AGL12	TAGL12 transcription factor	GO:0000003:reproduction/GO:0000976:transcription regulatory region sequence-specific DNA binding/GO:0000977:RNA polymerase II transcription regulatory region sequence-specific DNA binding/GO:0001012:/GO:0001067:regulatory region nucleic acid binding/GO:0003006:developmental process involved in reproduction/GO:0003674:molecular_function/GO:0003676:nucleic acid binding/GO:0003677:DNA binding/GO:000…	-			K-box,SRF-TF
evm.model.Scaffold2.1204	0	0	0	3.63313192024155	1.70402439188961	3.59122249522307	7.85324375901342	4.00502888014358e-10	4.45581517039763e-09	up	evm.model.Scaffold2.1204	FRS5	-	Protein FAR1-RELATED SEQUENCE	protein FAR1-RELATED SEQUENCE 5-like	Protein FAR1-RELATED SEQUENCE 5-like	-	-			FAR1,MULE,NAM,SWIM
evm.model.Scaffold2.1206	0	0.161140648336978	0	7.05790512158367	6.73327663461931	8.30135199921899	7.16148510293791	6.03756104150333e-09	5.84657224321958e-08	up	evm.model.Scaffold2.1206	-	-	-	protein FAR1-RELATED SEQUENCE 5-like	Protein FAR1-RELATED SEQUENCE 5-like	-	-			FAR1,MULE,NAM,SWIM
evm.model.Scaffold2.1207	3.0652570547894	3.6930755059541	3.61139827293183	1.63941324665445	1.25120672131755	2.04046732683129	-1.05823259102991	0.000201096644586095	0.000928633344125402	down	evm.model.Scaffold2.1207	BHLH81	-	Transcription factor	transcription factor bHLH81-like isoform X1	helix loop helix domain	GO:0000976:transcription regulatory region sequence-specific DNA binding/GO:0000981:DNA-binding transcription factor activity, RNA polymerase II-specific/GO:0001046:core promoter sequence-specific DNA binding/GO:0001047:/GO:0001067:regulatory region nucleic acid binding/GO:0001228:DNA-binding transcription activator activity, RNA polymerase II-specific/GO:0003674:molecular_function/GO:0003676:nuc…	-			HLH
evm.model.Scaffold2.1208	4.55930498730304	3.72374388210631	3.20744576256432	14.9814647296236	14.900698692019	16.8368913084765	2.03546615182595	3.69041881454945e-39	2.2621729893555e-37	up	evm.model.Scaffold2.1208	At1g30760	-	Berberine bridge enzyme-like	berberine bridge enzyme-like 15	Belongs to the oxygen-dependent FAD-linked oxidoreductase family	-	1.1.1.195	K22395:cinnamyl-alcohol dehydrogenase ,	ko00940:Phenylpropanoid biosynthesis,	BBE,FAD_binding_4
evm.model.Scaffold2.1209	126.914388326282	133.020391793679	136.333932033892	369.533089995605	408.666287670897	423.524929744434	1.61302897612317	5.22939691370109e-150	4.12713809548503e-147	up	evm.model.Scaffold2.1209	MEE23	-	Berberine bridge enzyme-like	berberine bridge enzyme-like 15	Belongs to the oxygen-dependent FAD-linked oxidoreductase family	-	1.1.1.195	K22395:cinnamyl-alcohol dehydrogenase ,	ko00940:Phenylpropanoid biosynthesis,	BBE,FAD_binding_4
evm.model.Scaffold2.1222	16.9504697002629	17.6867251387034	17.2880237059627	47.4514490659144	53.6489325095991	47.3163739152915	1.52771827174528	7.0136614699202e-20	1.72473242865467e-18	up	evm.model.Scaffold2.1222	CEVI57	-	Proteinase inhibitor type-2	proteinase inhibitor PSI-1.2-like	Proteinase inhibitor	-	-			Prot_inhib_II
evm.model.Scaffold2.1226	18.1496545682992	13.8184471550191	16.6191455830154	7.39002741502857	8.24864385916004	8.25048915240017	-1.01486835996504	0.000138599003474711	0.000663441590741815	down	evm.model.Scaffold2.1226	-	-	Proteinase inhibitor	proteinase inhibitor PSI-1.2-like	Proteinase inhibitor	-	-			Prot_inhib_II
evm.model.Scaffold2.1249	18.0845130867661	18.6673876694416	19.3470046035997	4.48463307514748	3.25572935035786	3.02638187055676	-2.37250512616093	2.82397676510375e-70	4.69207455280889e-68	down	evm.model.Scaffold2.1249	CCR4	Serine/threonine protein kinase;	Serine/threonine-protein kinase-like protein	serine/threonine-protein kinase-like protein CCR4	Regulator of chromosome condensation (RCC1) repeat	GO:0000166:nucleotide binding/GO:0003674:molecular_function/GO:0003824:catalytic activity/GO:0004672:protein kinase activity/GO:0004674:protein serine/threonine kinase activity/GO:0005488:binding/GO:0005515:protein binding/GO:0005524:ATP binding/GO:0005575:cellular_component/GO:0006464:cellular protein modification process/GO:0006468:protein phosphorylation/GO:0006793:phosphorus metabolic process…	-			Pkinase,Pkinase_Tyr,RCC1_2
evm.model.Scaffold2.1272	2.63880938557206	1.91060302424265	1.23928485347403	9.50255116953065	10.7206625338059	9.67158586318852	2.38126249326831	5.23974592391478e-17	1.08289511709057e-15	up	evm.model.Scaffold2.1272	-	-	-	PREDICTED: uncharacterized protein LOC109174397	-	-	-			Transposase_24
evm.model.Scaffold2.1298	0	0	0	2.92301977219434	4.1890599633953	5.99071490646586	6.11418478740706	1.10757983756478e-05	6.57484470694104e-05	up	evm.model.Scaffold2.1298	-	-	-	putative E3 ubiquitin-protein ligase RF4	-	-	-	-	-	-
evm.model.Scaffold2.1313	41.2324995774419	39.3270061872166	38.5660518286184	20.8455023129507	18.1266246243866	18.2792918364289	-1.04623929725413	1.32885393142234e-48	1.14539952348366e-46	down	evm.model.Scaffold2.1313	PXC3	Leucine-rich repeat (LRR) protein;Function unknown	Leucine-rich repeat receptor-like tyrosine-protein kinase	PREDICTED: leucine-rich repeat receptor-like tyrosine-protein kinase PXC3	Leucine Rich Repeat	-	-			LRRNT_2,LRR_1,LRR_4,LRR_6,LRR_8,Pkinase,Pkinase_Tyr
evm.model.Scaffold2.1314	1.05633116167488	1.36464545933646	0.968140930721096	2.38402861003939	2.25975418331481	2.29378245655551	1.05216655930844	1.34735704225672e-05	7.85129259395325e-05	up	evm.model.Scaffold2.1314	ALA2	P-type ATPase;General function prediction only	Phospholipid-transporting ATPase	phospholipid-transporting ATPase 2-like isoform X2	Belongs to the cation transport ATPase (P-type) (TC 3.A.3) family. Type IV subfamily	GO:0000166:nucleotide binding/GO:0000287:magnesium ion binding/GO:0003674:molecular_function/GO:0003824:catalytic activity/GO:0004012:/GO:0005215:transporter activity/GO:0005319:lipid transporter activity/GO:0005488:binding/GO:0005524:ATP binding/GO:0005548:phospholipid transporter activity/GO:0005575:cellular_component/GO:0005622:intracellular anatomical structure/GO:0005623:obsolete cell/GO:000…	3.6.3.1			Cation_ATPase,E1-E2_ATPase,Hydrolase,Hydrolase_3,PhoLip_ATPase_C,PhoLip_ATPase_N
evm.model.Scaffold2.1339	1.64137939650027	1.32282910942967	1.33092751435902	4.25429610408483	4.22096445664279	5.16266012327666	1.67698624044745	1.00755245416315e-08	9.44533675942474e-08	up	evm.model.Scaffold2.1339	At3g05640	Serine/threonine protein phosphatase;Signal transduction mechanisms	Probable protein phosphatase 2C	probable protein phosphatase 2C 34	phosphatase 2c	GO:0003674:molecular_function/GO:0003824:catalytic activity/GO:0004721:phosphoprotein phosphatase activity/GO:0004722:protein serine/threonine phosphatase activity/GO:0005488:binding/GO:0006464:cellular protein modification process/GO:0006470:protein dephosphorylation/GO:0006793:phosphorus metabolic process/GO:0006796:phosphate-containing compound metabolic process/GO:0006807:nitrogen compound me…	-			PP2C
evm.model.Scaffold2.1368	1.96022843467177	1.64134815789185	1.58364694535997	0.368669160456943	0.548671055496681	0.805295247028483	-1.57371129848047	0.0110730290291976	0.0319240144426589	down	evm.model.Scaffold2.1368	AUG1	-	AUGMIN subunit	PREDICTED: AUGMIN subunit 1-like	HAUS augmin-like complex subunit	GO:0000226:microtubule cytoskeleton organization/GO:0005575:cellular_component/GO:0005622:intracellular anatomical structure/GO:0005623:obsolete cell/GO:0005737:cytoplasm/GO:0005819:spindle/GO:0005856:cytoskeleton/GO:0005874:microtubule/GO:0005875:microtubule associated complex/GO:0006996:organelle organization/GO:0007010:cytoskeleton organization/GO:0007017:microtubule-based process/GO:0007049:c…	-			-
evm.model.Scaffold2.1390	20.7008962776167	21.0378905321814	23.4508598791733	8.92386098676153	9.57069199401169	9.15845643349527	-1.2262363005511	4.70499158880221e-24	1.48716598967709e-22	down	evm.model.Scaffold2.1390	BHLH137	-	Transcription factor	transcription factor bHLH137-like	transcription factor	-	-			HLH
evm.model.Scaffold2.1394	12.0782075305327	11.4750557690024	11.1872014130034	1.48099668457846	2.62944071548505	1.96747689559721	-2.50181738710779	2.75467423290223e-21	7.31538357013101e-20	down	evm.model.Scaffold2.1394	-	-	-	replication protein A 70 kDa DNA-binding subunit B-like	Encoded by	-	-	K07466:replication factor A1,	ko03030:DNA replication,ko03420:Nucleotide excision repair,ko03430:Mismatch repair,ko03440:Homologous recombination,	DUF223,Herpes_Helicase,REPA_OB_2,Rep_fac-A_C
evm.model.Scaffold2.1429	0	0.27448534165875	0	2.77439164818446	1.60571529235752	2.46896546546586	4.70124098747948	0.00106179578645795	0.00409962583503984	up	evm.model.Scaffold2.1429	-	-	-	uncharacterized protein LOC110779630, partial	-	-	-	-	-	-
evm.model.Scaffold2.1430	0	0	0.262610361807592	2.98797576713199	2.57788305439711	3.65748910078968	5.07894930239481	1.12569691083575e-05	6.66888939318716e-05	up	evm.model.Scaffold2.1430	-	-	-	PREDICTED: uncharacterized protein LOC109153947	-	-	-	-	-	-
evm.model.Scaffold2.1453	214.861678411928	188.410755373225	220.928973284106	71.1981076219043	81.0932846197236	78.2714971989853	-1.42563145470143	1.10427966732565e-63	1.60279212633961e-61	down	evm.model.Scaffold2.1453	ATL2	-	RING-H2 finger protein	RING-H2 finger protein ATL2-like	Anaphase-promoting complex subunit 11 RING-H2 finger	GO:0000209:protein polyubiquitination/GO:0003674:molecular_function/GO:0003824:catalytic activity/GO:0004842:ubiquitin-protein transferase activity/GO:0005488:binding/GO:0005575:cellular_component/GO:0005623:obsolete cell/GO:0005886:plasma membrane/GO:0006464:cellular protein modification process/GO:0006508:proteolysis/GO:0006511:ubiquitin-dependent protein catabolic process/GO:0006807:nitrogen c…	2.3.2.27			FAA_hydrolase,zf-RING_11,zf-RING_2
evm.model.Scaffold2.1487	4.90290037845551	4.49019459090562	3.97556166950865	22.0874396094833	25.9670493621757	20.7084426555642	2.37497689004246	1.42216083545688e-20	3.62794665651146e-19	up	evm.model.Scaffold2.1487	NIK1	-	Protein NSP-INTERACTING KINASE	unnamed protein product	-	-	-	-	-	-
evm.model.Scaffold2.1526	5.19106958630539	4.12227076745687	4.17789211966623	1.48808279311712	0.656188413846536	0.642067052176245	-2.27076475502021	9.45050431757779e-05	0.000468036118442574	down	evm.model.Scaffold2.1526	BIO3-BIO1	-	Bifunctional dethiobiotin synthetase/7,8-diamino-pelargonic acid aminotransferase, mitochondrial	bifunctional dethiobiotin synthetase/7,8-diamino-pelargonic acid aminotransferase, mitochondrial	-	-	-	-	-	-
evm.model.Scaffold2.1555	0	0	0	14.1031575449376	15.827765024667	14.1404385749408	8.35047172187221	8.90273737168818e-12	1.17963605625386e-10	up	evm.model.Scaffold2.1555	-	-	-	PREDICTED: uncharacterized protein LOC109168900	-	-	-	-	-	-
evm.model.Scaffold2.1559	7.67787016378054	6.06150805530723	8.1314890858381	13.9244042078067	19.0344257286864	10.6641996922184	1.00192645767891	0.000378111955778488	0.00163832894848744	up	evm.model.Scaffold2.1559	Os01g0833700	-	Coatomer subunit	coatomer subunit delta-2	The coatomer is a cytosolic protein complex that binds to dilysine motifs and reversibly associates with Golgi non- clathrin-coated vesicles, which further mediate biosynthetic protein transport from the ER, via the Golgi up to the trans Golgi network. Coatomer complex is required for budding from Golgi membranes, and is essential for the retrograde Golgi-to-ER transport of dilysine-tagged protei…	GO:0000139:Golgi membrane/GO:0005575:cellular_component/GO:0005622:intracellular anatomical structure/GO:0005623:obsolete cell/GO:0005737:cytoplasm/GO:0005794:Golgi apparatus/GO:0005798:Golgi-associated vesicle/GO:0005829:cytosol/GO:0005911:cell-cell junction/GO:0006810:transport/GO:0006890:retrograde vesicle-mediated transport, Golgi to endoplasmic reticulum/GO:0008104:protein localization/GO:00…	-			Adap_comp_sub,Clat_adaptor_s,DHHC,K-box,SRF-TF
evm.model.Scaffold2.1588	1.67771606878206	1.65941233116656	1.67432792347914	0.465908274884866	0.564981959739783	0.753850073119643	-1.47482827604785	0.00144584849761265	0.00538567902761173	down	evm.model.Scaffold2.1588	UGT29	-	UDP-glucosyltransferase	UDP-glucosyltransferase 29-like	Crocetin glucoside glucosyltransferase-like	-	2.4.1.330			UDPGT
evm.model.Scaffold2.1607	0	0	0	1.74137348130726	0.863865066101158	2.25406518317192	4.84217361507149	0.00323121412854096	0.0109403824663228	up	evm.model.Scaffold2.1607	-	-	-	uncharacterized protein LOC116015825	Protein of unknown function (DUF789)	-	-			DUF789
evm.model.Scaffold2.1623	5.95769427823456	9.71678109471977	6.20416979770436	1.53458538040203	0.761281089501645	1.73809557483648	-2.42013070891592	3.85856246482595e-05	0.000206326476919711	down	evm.model.Scaffold2.1623	-	-	-	-	-	-	-	-	-	-
evm.model.Scaffold2.1639	1.42212651142854	3.09603319194502	1.21650388190282	0	0	0	-5.69134965217757	0.000123135899825617	0.000595176488056645	down	evm.model.Scaffold2.1639	-	-	-	cytochrome P450 81Q32-like	-	-	-	-	-	-
evm.model.Scaffold2.1643	4.00156977008858	3.35061417059302	1.90166124067567	5.83260037302226	9.14704021715387	7.12362324267955	1.27363260629046	0.00298268971670691	0.0101973505882541	up	evm.model.Scaffold2.1643	PYRB3	Multifunctional pyrimidine synthesis protein CAD (includes carbamoyl-phophate synthetase, aspartate transcarbamylase, and glutamine amidotransferase);General function prediction only	Aspartate carbamoyltransferase 3, chloroplastic	PREDICTED: aspartate carbamoyltransferase, chloroplastic	Belongs to the ATCase OTCase family	GO:0003674:molecular_function/GO:0003824:catalytic activity/GO:0004070:aspartate carbamoyltransferase activity/GO:0005488:binding/GO:0005575:cellular_component/GO:0005622:intracellular anatomical structure/GO:0005623:obsolete cell/GO:0005737:cytoplasm/GO:0005829:cytosol/GO:0006082:organic acid metabolic process/GO:0006139:nucleobase-containing compound metabolic process/GO:0006206:pyrimidine nucl…	2.1.3.2	K00609:aspartate carbamoyltransferase catalytic subunit ,	ko00240:Pyrimidine metabolism,ko00250:Alanine, aspartate and glutamate metabolism,	OTCace,OTCace_N
evm.model.Scaffold2.1681	0	0	0	0.873008571962042	2.59850611883228	1.0594106360908	5.15375409505311	0.00109263510138203	0.00420327486449402	up	evm.model.Scaffold2.1681	FH5	-	Formin-like protein	PREDICTED: epidermal growth factor receptor substrate 15-like 1 isoform X2	Belongs to the formin-like family	GO:0003674:molecular_function/GO:0003779:actin binding/GO:0003824:catalytic activity/GO:0004721:phosphoprotein phosphatase activity/GO:0005488:binding/GO:0005515:protein binding/GO:0006464:cellular protein modification process/GO:0006470:protein dephosphorylation/GO:0006793:phosphorus metabolic process/GO:0006796:phosphate-containing compound metabolic process/GO:0006807:nitrogen compound metabol…	-			FH2,PTEN_C2
evm.model.Scaffold2.1696	2.08759142503034	1.43952312514367	1.71572103047627	6.54756428971531	5.41355441423392	3.06051961537344	1.52027932330976	0.000554464953672261	0.00230882315004006	up	evm.model.Scaffold2.1696	-	-	-	-	-	-	-	-	-	-
evm.model.Scaffold2.1725	0	0	0	7.66735469656205	7.78419588974812	7.09735883655604	7.75787023606647	4.74773461809294e-10	5.22457680958332e-09	up	evm.model.Scaffold2.1725	-	-	-	PREDICTED: uncharacterized protein LOC109152898	Senescence regulator	-	-			Senescence_reg
evm.model.Scaffold2.1728	19.0377614823186	18.2017019369537	17.3768485143207	37.665245114586	39.2628882544567	38.0114006653103	1.08546849181309	4.19181391458615e-50	3.79441793594528e-48	up	evm.model.Scaffold2.1728	rihC	-	Non-specific ribonucleoside hydrolase RihC	uncharacterized protein LOC116016979	Inosine-uridine preferring nucleoside hydrolase	-	-	K14319:Ran GTPase-activating protein 1,	ko03013:RNA transport,	IU_nuc_hydro,LRR_6,WPP
evm.model.Scaffold2.1729	2.0619318289369	2.20992889147855	2.46932131251915	9.77248401450047	9.58049075440119	8.47076734614183	2.05505647481199	1.20459137501732e-18	2.76312036113192e-17	up	evm.model.Scaffold2.1729	-	-	-	PREDICTED: uncharacterized protein LOC109164832	plant mutator transposase zinc finger	-	-			MULE,SWIM
evm.model.Scaffold2.1740	5.56635500625951	6.25471295241182	5.49754781424974	1.33844607522886	1.46923188695284	1.79701699754442	-1.89587282921893	2.83432288269361e-20	7.10127226214554e-19	down	evm.model.Scaffold2.1740	PPD	Phosphoenolpyruvate synthase/pyruvate phosphate dikinase;Carbohydrate transport and metabolism	Pyruvate, phosphate dikinase, chloroplastic	pyruvate, phosphate dikinase 2	Pyruvate, phosphate dikinase	GO:0000166:nucleotide binding/GO:0003674:molecular_function/GO:0003824:catalytic activity/GO:0005488:binding/GO:0005524:ATP binding/GO:0005575:cellular_component/GO:0005622:intracellular anatomical structure/GO:0005623:obsolete cell/GO:0005634:nucleus/GO:0005737:cytoplasm/GO:0005829:cytosol/GO:0006082:organic acid metabolic process/GO:0006090:pyruvate metabolic process/GO:0006793:phosphorus metab…	2.7.9.1	K01006:pyruvate, orthophosphate dikinase ,	ko00620:Pyruvate metabolism,ko00710:Carbon fixation in photosynthetic organisms,	PEP-utilizers,PEP-utilizers_C,PPDK_N
evm.model.Scaffold2.1771	19.665808919151	21.3344517272203	22.5097523704431	122.511332345935	128.14238193318	135.265020861958	2.61547556310712	5.52905155624287e-249	1.55151330058793e-245	up	evm.model.Scaffold2.1771	PME6	Pectin methylesterase;Carbohydrate transport and metabolism	Probable pectinesterase/pectinesterase inhibitor	pectinesterase-like	Acts in the modification of cell walls via demethylesterification of cell wall pectin	GO:0000272:polysaccharide catabolic process/GO:0003674:molecular_function/GO:0003824:catalytic activity/GO:0004857:enzyme inhibitor activity/GO:0005575:cellular_component/GO:0005576:extracellular region/GO:0005618:cell wall/GO:0005623:obsolete cell/GO:0005975:carbohydrate metabolic process/GO:0005976:polysaccharide metabolic process/GO:0008150:biological_process/GO:0008152:metabolic process/GO:00…	3.1.1.11	K01051:pectinesterase ,	ko00040:Pentose and glucuronate interconversions,	PMEI,Pectinesterase
evm.model.Scaffold2.1810	31.8806382781782	32.8875667821284	31.8162553728429	8.81402885153985	9.01267575556527	10.4776876096893	-1.75749417238481	3.38340905850447e-31	1.52042697104147e-29	down	evm.model.Scaffold2.1810	PXG5	-	Probable peroxygenase	probable peroxygenase 5	Caleosin related protein	GO:0001101:response to acid chemical/GO:0003674:molecular_function/GO:0003824:catalytic activity/GO:0005488:binding/GO:0005575:cellular_component/GO:0005576:extracellular region/GO:0005622:intracellular anatomical structure/GO:0005623:obsolete cell/GO:0005737:cytoplasm/GO:0005783:endoplasmic reticulum/GO:0005811:lipid droplet/GO:0006950:response to stress/GO:0008150:biological_process/GO:0008152:…	1.11.2.3	K17991:peroxygenase ,	ko00073:Cutin, suberine and wax biosynthesis,	Caleosin
evm.model.Scaffold2.1850	6.73899670920841	4.68722773674829	6.90473097630693	18.9861620325078	20.1577879814564	20.4560996806151	1.70538610749744	1.36901700273191e-30	5.97142044973997e-29	up	evm.model.Scaffold2.1850	SDE3	Superfamily I DNA and RNA helicases and helicase subunits;Replication, recombination and repair	Probable RNA helicase	probable RNA helicase SDE3	AAA domain	GO:0000166:nucleotide binding/GO:0002252:immune effector process/GO:0002376:immune system process/GO:0003674:molecular_function/GO:0003724:RNA helicase activity/GO:0003824:catalytic activity/GO:0004386:helicase activity/GO:0005488:binding/GO:0005524:ATP binding/GO:0005575:cellular_component/GO:0005622:intracellular anatomical structure/GO:0005623:obsolete cell/GO:0005737:cytoplasm/GO:0006950:resp…	3.6.4.13			AAA_11,AAA_12
evm.model.Scaffold2.1851	4.71108663957104	4.47777930632247	5.33692025608977	23.8870432996526	13.9704630044746	18.3077874900485	1.95733971055575	4.80105832055085e-14	7.86321192513046e-13	up	evm.model.Scaffold2.1851	SDE3	-	Probable RNA helicase	probable RNA helicase SDE3	AAA domain	GO:0000166:nucleotide binding/GO:0002252:immune effector process/GO:0002376:immune system process/GO:0003674:molecular_function/GO:0003724:RNA helicase activity/GO:0003824:catalytic activity/GO:0004386:helicase activity/GO:0005488:binding/GO:0005524:ATP binding/GO:0005575:cellular_component/GO:0005622:intracellular anatomical structure/GO:0005623:obsolete cell/GO:0005737:cytoplasm/GO:0006950:resp…	3.6.4.13			AAA_11,AAA_12
evm.model.Scaffold2.1907	0.383748423718812	0.224925488303698	0.191486722151369	9.85165923221054	7.89476685409114	5.51776372963961	4.86024962600757	5.69371903213091e-09	5.54153176880114e-08	up	evm.model.Scaffold2.1907	-	-	-	PREDICTED: uncharacterized protein LOC109159395	-	-	-	-	-	-
evm.model.Scaffold2.1942	7.41581369472198	10.2355702729371	8.23641589305629	0.590509044887745	1.64047103461634	1.83447729193213	-2.65029320766294	2.34471201001417e-11	3.00130267678194e-10	down	evm.model.Scaffold2.1942	HIPP20	-	Heavy metal-associated isoprenylated plant protein	heavy metal-associated isoprenylated plant protein 20-like	Heavy metal-associated isoprenylated plant protein	GO:0003674:molecular_function/GO:0005488:binding/GO:0005575:cellular_component/GO:0005622:intracellular anatomical structure/GO:0005623:obsolete cell/GO:0005737:cytoplasm/GO:0006810:transport/GO:0006811:ion transport/GO:0006812:cation transport/GO:0006873:cellular ion homeostasis/GO:0006875:cellular metal ion homeostasis/GO:0006950:response to stress/GO:0008150:biological_process/GO:0009636:respo…	-			HMA
evm.model.Scaffold2.1943	1.05400112018682	1.94159113609296	2.25401264221775	0	0.147508294665774	0.0721669370634063	-4.56254071229095	5.43922562089193e-06	3.41710554864741e-05	down	evm.model.Scaffold2.1943	FLA20	-	Putative fasciclin-like arabinogalactan protein	putative fasciclin-like arabinogalactan protein 20	Four repeated domains in the Fasciclin I family of proteins, present in many other contexts.	-	-			Fasciclin
evm.model.Scaffold2.1951	0.136556275985607	0.320157531951228	0.136280500773297	2.02251779954139	3.07689666047892	2.48708427747841	3.7276639771859	5.41150291778069e-05	0.000280573816851881	up	evm.model.Scaffold2.1951	-	-	-	-	-	-	-	-	-	-
evm.model.Scaffold2.1961	88.2008666985986	93.2892638715742	99.2319595095011	35.8499777942658	45.0371333621142	36.389419958161	-1.24755635446645	6.49627018627428e-35	3.36885633581842e-33	down	evm.model.Scaffold2.1961	-	-	-	uncharacterized protein LOC116015857	Domain of unknown function (DUF4228)	-	-			DUF4228
evm.model.Scaffold2.1977	38.3802472792575	38.0916066389249	38.7881977180421	14.2171290328325	15.392412639063	12.7297140692249	-1.43389808718943	3.9916597061286e-44	2.98252561770052e-42	down	evm.model.Scaffold2.1977	RUN1	-	Disease resistance protein	disease resistance-like protein DSC1	Toll - interleukin 1 - resistance	-	-			NB-ARC,TIR
evm.model.Scaffold2.2015	3.14899441816319	1.7861729953529	2.83850905777324	1.00299698065492	0.895624811178406	0.194744602222574	-1.89375576476782	0.00137213485143586	0.00514219701335697	down	evm.model.Scaffold2.2015	-	-	-	LEAF RUST 10 DISEASE-RESISTANCE LOCUS RECEPTOR-LIKE PROTEIN KINASE-like 2.1	Protein tyrosine kinase	GO:0000166:nucleotide binding/GO:0001871:obsolete pattern binding/GO:0003674:molecular_function/GO:0003824:catalytic activity/GO:0004672:protein kinase activity/GO:0004674:protein serine/threonine kinase activity/GO:0005488:binding/GO:0005524:ATP binding/GO:0005575:cellular_component/GO:0005623:obsolete cell/GO:0005886:plasma membrane/GO:0006464:cellular protein modification process/GO:0006468:pr…	2.7.11.1			GUB_WAK_bind,Pkinase,Pkinase_Tyr,WAK_assoc
evm.model.Scaffold2.2024	2.78153219876723	2.04334993938179	2.47981730914954	19.2984696906039	17.112645161773	15.3223484615818	2.8271773958285	7.55848200268171e-65	1.12952344957235e-62	up	evm.model.Scaffold2.2024	MSH4	Mismatch repair ATPase MSH4 (MutS family);Replication, recombination and repair	DNA mismatch repair protein	DNA mismatch repair protein MSH4	MutS family domain IV	-	-			MutS_II,MutS_III,MutS_IV,MutS_V
evm.model.Scaffold2.2075.1	170.671913912004	163.791450711268	173.222805333297	80.664913521201	75.8529261266888	92.5439181252279	-1.01535854031167	3.04349077800451e-43	2.17743228324374e-41	down	evm.model.Scaffold2.2075.1	-	Pirin-related protein;General function prediction only	Pirin-like protein	pirin-like protein	Pirin	GO:0001101:response to acid chemical/GO:0003674:molecular_function/GO:0004857:enzyme inhibitor activity/GO:0005488:binding/GO:0005575:cellular_component/GO:0005622:intracellular anatomical structure/GO:0005623:obsolete cell/GO:0005634:nucleus/GO:0005737:cytoplasm/GO:0005829:cytosol/GO:0005886:plasma membrane/GO:0006950:response to stress/GO:0006952:defense response/GO:0007154:cell communication/G…	-			Pirin,Pirin_C
evm.model.Scaffold2.2077	11.2081066940611	11.5956915913167	11.6877556519107	4.28145259486289	3.0721478810342	4.26782659331303	-1.55789850798302	5.11759439184324e-34	2.57459853318727e-32	down	evm.model.Scaffold2.2077	RKS1	Serine/threonine protein kinase;	G-type lectin S-receptor-like serine/threonine-protein kinase	G-type lectin S-receptor-like serine/threonine-protein kinase At4g27290 isoform X1	serine threonine-protein kinase	-	-			B_lectin,PAN_2,Pkinase_Tyr,Retrotran_gag_2,S_locus_glycop
evm.model.Scaffold2.2085	1.36798337844017	1.72241229674128	1.41578446891379	0.500272332649398	0.794164461745808	0.801357372959884	-1.08681218319293	0.00105002351908365	0.00405851606587965	down	evm.model.Scaffold2.2085	HMA5	Cation transport ATPase;Inorganic ion transport and metabolism	Probable copper-transporting ATPase	PREDICTED: probable copper-transporting ATPase HMA5	Copper-transporting ATPase	GO:0000041:transition metal ion transport/GO:0000166:nucleotide binding/GO:0003674:molecular_function/GO:0003824:catalytic activity/GO:0005215:transporter activity/GO:0005388:calcium transmembrane transporter activity, phosphorylative mechanism/GO:0005488:binding/GO:0005507:copper ion binding/GO:0005524:ATP binding/GO:0005575:cellular_component/GO:0005622:intracellular anatomical structure/GO:000…	3.6.3.54	K17686:P-type Cu+ transporter ,	ko04016:MAPK signaling pathway - plant,	E1-E2_ATPase,GSHPx,HMA,Hydrolase
evm.model.Scaffold2.2087	0	0	0	5.19228888566134	7.33449307734919	4.69899878911244	8.38858062011223	8.26008855334468e-12	1.0973621063373e-10	up	evm.model.Scaffold2.2087	-	-	-	uncharacterized protein LOC116030790	No apical meristem-associated C-terminal domain	-	-			NAM-associated
evm.model.Scaffold2.2090	0	0	0	5.00736720468734	7.88049060299875	5.36410448653572	7.50062239035469	2.98106232219175e-09	3.00545824139532e-08	up	evm.model.Scaffold2.2090	-	-	-	-	-	-	-	-	-	-
evm.model.Scaffold2.2092	3.41938926946796	3.65050339470135	2.8031117072501	8.19952802395288	7.68664908540397	8.77964615544866	1.33707359271942	7.15838087780453e-16	1.35014868610122e-14	up	evm.model.Scaffold2.2092	RPP13	-	Disease resistance protein	putative late blight resistance protein homolog R1B-16	Belongs to the disease resistance NB-LRR family	GO:0000166:nucleotide binding/GO:0002376:immune system process/GO:0003674:molecular_function/GO:0005488:binding/GO:0005524:ATP binding/GO:0005575:cellular_component/GO:0005622:intracellular anatomical structure/GO:0005623:obsolete cell/GO:0005737:cytoplasm/GO:0005886:plasma membrane/GO:0006950:response to stress/GO:0006952:defense response/GO:0006955:immune response/GO:0007154:cell communication/…	-	K13457:disease resistance protein RPM1,	ko04626:Plant-pathogen interaction,	Dimer_Tnp_hAT,NB-ARC,SAWADEE
evm.model.Scaffold2.2110	19.4320080933658	30.6096400786044	26.3620401660698	5.09654729510807	2.08213631316689	4.36570317070386	-2.71311941377838	4.04515801649344e-13	6.11373223857222e-12	down	evm.model.Scaffold2.2110	-	-	-	glycine-rich protein 3 short isoform-like	-	-	-	-	-	-
evm.model.Scaffold2.2120	9.70618857923272	8.58594881214462	12.0042365817651	0.823149246192658	0.875035735059363	0.856204716668215	-3.55915602439671	2.5546421348803e-32	1.20144296306149e-30	down	evm.model.Scaffold2.2120	UGT75L6	-	Crocetin glucosyltransferase, chloroplastic	UDP-glycosyltransferase 75C1-like	UDP-glucoronosyl and UDP-glucosyl transferase	-	2.4.1.271			UDPGT
evm.model.Scaffold2.2129	0.0659424498991754	0.0773013611353999	0.131618558423853	0.520888169428426	1.22741687196235	1.70668777890523	3.66019687570848	0.000146681207055522	0.000697502143511056	up	evm.model.Scaffold2.2129	A6	-	Probable glucan endo-1,3-beta-glucosidase	probable glucan endo-1,3-beta-glucosidase A6	Possibly involved in carbohydrate binding	GO:0000003:reproduction/GO:0001871:obsolete pattern binding/GO:0003006:developmental process involved in reproduction/GO:0003674:molecular_function/GO:0003824:catalytic activity/GO:0004553:hydrolase activity, hydrolyzing O-glycosyl compounds/GO:0005488:binding/GO:0005575:cellular_component/GO:0005623:obsolete cell/GO:0005886:plasma membrane/GO:0005975:carbohydrate metabolic process/GO:0006950:res…	-			Glyco_hydro_17,X8
evm.model.Scaffold2.2130	29.7128491269644	31.7429212406958	27.329528451085	10.4649724881814	8.52244708227513	9.33737755756308	-1.63582384294172	3.78199802512714e-35	1.97343719265673e-33	down	evm.model.Scaffold2.2130	RROP1	-	Apyrase	apyrase-like	GDA1/CD39 (nucleoside phosphatase) family	GO:0003674:molecular_function/GO:0003824:catalytic activity/GO:0005575:cellular_component/GO:0005622:intracellular anatomical structure/GO:0005623:obsolete cell/GO:0005634:nucleus/GO:0006403:RNA localization/GO:0006810:transport/GO:0008150:biological_process/GO:0015931:nucleobase-containing compound transport/GO:0016462:pyrophosphatase activity/GO:0016787:hydrolase activity/GO:0016817:hydrolase a…	3.6.1.5	K14641:apyrase ,	ko00230:Purine metabolism,ko00240:Pyrimidine metabolism,	GDA1_CD39
evm.model.Scaffold2.2131	6.80120283267803	7.04733573902752	7.15108215999135	1.31910635873385	1.60621944158589	1.39702501462524	-2.26846530470223	2.86421658133342e-16	5.59874533758325e-15	down	evm.model.Scaffold2.2131	RROP1	-	Apyrase	apyrase-like	GDA1/CD39 (nucleoside phosphatase) family	GO:0003674:molecular_function/GO:0003824:catalytic activity/GO:0005575:cellular_component/GO:0005622:intracellular anatomical structure/GO:0005623:obsolete cell/GO:0005634:nucleus/GO:0006403:RNA localization/GO:0006810:transport/GO:0008150:biological_process/GO:0015931:nucleobase-containing compound transport/GO:0016462:pyrophosphatase activity/GO:0016787:hydrolase activity/GO:0016817:hydrolase a…	3.6.1.5	K14641:apyrase ,	ko00230:Purine metabolism,ko00240:Pyrimidine metabolism,	GDA1_CD39
evm.model.Scaffold2.2134	1.51100941839282	1.51824704604996	1.07711281210145	20.9939805513333	18.8205602682351	21.5192785455945	3.91925008521347	7.27825617041269e-38	4.18706969439117e-36	up	evm.model.Scaffold2.2134	-	-	-	-	-	-	-	-	-	-
evm.model.Scaffold2.2157	6.06054878404063	5.84755667679986	5.21085127366245	1.33492241564781	1.09610775541294	1.29596070500422	-2.18709002725086	2.68696787662835e-16	5.26858491647895e-15	down	evm.model.Scaffold2.2157	-	-	-	uncharacterized protein LOC116016564 isoform X1	-	-	-			F-box,FBA_1
evm.model.Scaffold2.2159	30.7656123855082	30.308589139133	34.9547325266808	56.6661077892921	71.6397564881491	73.4441527696784	1.08306861904607	9.91010477075894e-24	3.05591814390131e-22	up	evm.model.Scaffold2.2159	At3g47200	-	UPF0481 protein	UPF0481 protein At3g47200-like	Plant protein of unknown function	-	-			DUF247
evm.model.Scaffold2.2165	0.874122956916579	1.02469493433542	0.549964616027591	3.17096046813929	0.930803716340083	1.60295969697371	1.23187899771649	0.000624289636765422	0.00255948616501798	up	evm.model.Scaffold2.2165	NOV	-	Protein NO VEIN	protein NO VEIN-like	Domain of unknown function (DUF3883)	-	-			DUF3883
evm.model.Scaffold2.2173	0.199307223005442	0.415357994965312	0.353608395273915	4.28574205444898	2.36472387584089	2.27137866808141	3.22358767588878	4.82498305442182e-20	1.19465634352376e-18	up	evm.model.Scaffold2.2173	RLP13	FOG: Leucine rich repeat;General function prediction only	Receptor-like protein	PREDICTED: receptor-like protein 12 isoform X1	LRR receptor-like serine threonine-protein kinase	-	-			LRRNT_2,LRR_1,LRR_2,LRR_4,LRR_6,LRR_8
evm.model.Scaffold2.2177	1.2828161592886	0.925407723306644	0.640112756906005	2.58200079877166	2.36843005622734	3.40524847314901	1.56622253855107	2.80584192407102e-05	0.000152949574341493	up	evm.model.Scaffold2.2177	RLP13	FOG: Leucine rich repeat;General function prediction only	Receptor-like protein	receptor-like protein 9a	LRR receptor-like serine threonine-protein kinase	-	-			LRRNT_2,LRR_1,LRR_2,LRR_4,LRR_6,LRR_8
evm.model.Scaffold2.2178	0.581973537274668	0.292380574565289	0.58079824251328	1.80599817419429	1.71040084301272	0.956338588246463	1.61298615454506	0.0125873044735123	0.0356167605046189	up	evm.model.Scaffold2.2178	RLP56	FOG: Leucine rich repeat;General function prediction only	Receptor-like protein	PREDICTED: probable leucine-rich repeat receptor-like protein kinase At1g35710 isoform X2	regulation of response to stimulus	GO:0001775:cell activation/GO:0005575:cellular_component/GO:0005623:obsolete cell/GO:0005886:plasma membrane/GO:0005887:integral component of plasma membrane/GO:0006807:nitrogen compound metabolic process/GO:0006950:response to stress/GO:0007155:cell adhesion/GO:0007596:blood coagulation/GO:0007597:blood coagulation, intrinsic pathway/GO:0007599:hemostasis/GO:0008150:biological_process/GO:0008152…	-			LRRCT,LRRNT,LRRNT_2,LRR_1,LRR_6,LRR_8
evm.model.Scaffold2.2181	1.97900013554164	1.69530615977664	1.21538679844836	4.05840761759214	5.07054683426869	2.69960010574103	1.28682766335454	0.000696676871911629	0.00281828838701397	up	evm.model.Scaffold2.2181	At4g01440	-	WAT1-related protein	WAT1-related protein At3g30340-like	EamA-like transporter family	GO:0003674:molecular_function/GO:0005215:transporter activity/GO:0005575:cellular_component/GO:0005622:intracellular anatomical structure/GO:0005623:obsolete cell/GO:0005737:cytoplasm/GO:0005886:plasma membrane/GO:0005887:integral component of plasma membrane/GO:0005938:cell cortex/GO:0006810:transport/GO:0007154:cell communication/GO:0007165:signal transduction/GO:0008150:biological_process/GO:0…	-			EamA
evm.model.Scaffold2.2182	14.5007915005236	15.0231083592121	15.4101995290498	32.5830326946826	32.1741744619009	28.4012213079662	1.06275831168935	3.05281093941046e-27	1.09983937624552e-25	up	evm.model.Scaffold2.2182	DIR1	-	Putative lipid-transfer protein	putative lipid-transfer protein DIR1	Plant lipid transfer protein / seed storage protein / trypsin-alpha amylase inhibitor domain family	GO:0001101:response to acid chemical/GO:0002376:immune system process/GO:0003674:molecular_function/GO:0005488:binding/GO:0005504:fatty acid binding/GO:0005515:protein binding/GO:0005575:cellular_component/GO:0005576:extracellular region/GO:0005622:intracellular anatomical structure/GO:0005623:obsolete cell/GO:0005737:cytoplasm/GO:0005783:endoplasmic reticulum/GO:0005911:cell-cell junction/GO:000…	-			LTP_2
evm.model.Scaffold2.2183	6.62832187073388	8.60557569007855	7.7529894863832	15.7636973441125	14.243745922232	18.7195946445968	1.09990417981522	1.15001244081201e-09	1.20964448949218e-08	up	evm.model.Scaffold2.2183	VAMP724	-	Vesicle-associated membrane protein	vesicle-associated membrane protein 724	Belongs to the synaptobrevin family	GO:0000149:SNARE binding/GO:0003674:molecular_function/GO:0005484:SNAP receptor activity/GO:0005488:binding/GO:0005515:protein binding/GO:0005575:cellular_component/GO:0005622:intracellular anatomical structure/GO:0005623:obsolete cell/GO:0005737:cytoplasm/GO:0005768:endosome/GO:0005769:early endosome/GO:0005886:plasma membrane/GO:0006810:transport/GO:0006887:exocytosis/GO:0006906:vesicle fusion/…	-			Longin,Synaptobrevin
evm.model.Scaffold2.2189	2.70932567840132	3.86645955450715	3.09571712628229	0.814180779749062	1.07706909236298	1.27972388537733	-1.59070365401686	2.69274629353296e-07	2.0879738300023e-06	down	evm.model.Scaffold2.2189	At1g30570	-	Probable receptor-like protein kinase	putative serine/threonine-protein kinase isoform X1	Protein kinase domain	-	-			Pkinase_Tyr
evm.model.Scaffold2.2190	5.16933337128401	4.86191367321004	4.91894535568535	18.5174044451702	13.77924292528	18.2650383415945	1.76830189676418	7.79451393754003e-23	2.26786232134301e-21	up	evm.model.Scaffold2.2190	ERF086	-	Ethylene-responsive transcription factor	ethylene-responsive transcription factor ERF086	Transcription factor	GO:0000003:reproduction/GO:0000160:phosphorelay signal transduction system/GO:0001067:regulatory region nucleic acid binding/GO:0003006:developmental process involved in reproduction/GO:0003674:molecular_function/GO:0003676:nucleic acid binding/GO:0003677:DNA binding/GO:0003700:DNA-binding transcription factor activity/GO:0005488:binding/GO:0005575:cellular_component/GO:0005622:intracellular anat…	-			AP2
evm.model.Scaffold2.2197	4.49453836831043	2.43172832401746	3.79539063050388	2.30427836056196	1.43947484424364	1.40849693536577	-1.05500315933661	0.00916564127257513	0.0271369601804086	down	evm.model.Scaffold2.2197	NFYB7	-	Nuclear transcription factor Y subunit	nuclear transcription factor Y subunit B-1-like	Nuclear transcription factor Y subunit	-	-			CBFD_NFYB_HMF
evm.model.Scaffold2.2241	0.974408223235856	1.29455547500185	1.62073401193949	2.56565998813296	2.29100265179179	3.05120226303582	1.03517038626646	0.00829204295013666	0.0248593951455011	up	evm.model.Scaffold2.2241	VAMP726	-	Putative vesicle-associated membrane protein	putative vesicle-associated membrane protein 726	Regulated-SNARE-like domain	-	-			Longin,Synaptobrevin
evm.model.Scaffold2.2247	1.033429521329	0.605721418891622	1.37512334910157	4.80438158920669	4.30272117079372	4.04502242871034	2.11901378768384	4.17225273210047e-12	5.71112426824918e-11	up	evm.model.Scaffold2.2247	NCED6	-	9-cis-epoxycarotenoid dioxygenase NCED6, chloroplastic	9-cis-epoxycarotenoid dioxygenase NCED6, chloroplastic	Retinal pigment epithelial membrane protein	GO:0003674:molecular_function/GO:0003824:catalytic activity/GO:0005488:binding/GO:0005575:cellular_component/GO:0005622:intracellular anatomical structure/GO:0005623:obsolete cell/GO:0005737:cytoplasm/GO:0006066:alcohol metabolic process/GO:0006082:organic acid metabolic process/GO:0006629:lipid metabolic process/GO:0006714:sesquiterpenoid metabolic process/GO:0006720:isoprenoid metabolic process…	1.13.11.51	K09840:9-cis-epoxycarotenoid dioxygenase ,	ko00906:Carotenoid biosynthesis,	RPE65
evm.model.Scaffold2.2255	1.14451999341734	1.10945721474495	1.66938185386982	3.52066322004076	3.44995501703702	3.77657668335609	1.45974537995355	2.7033203822558e-11	3.43077167104876e-10	up	evm.model.Scaffold2.2255	RGI1	Serine/threonine protein kinase;	LRR receptor-like serine/threonine-protein kinase	receptor-like protein kinase 2	Belongs to the protein kinase superfamily. Ser Thr protein kinase family	GO:0000166:nucleotide binding/GO:0003674:molecular_function/GO:0003824:catalytic activity/GO:0004672:protein kinase activity/GO:0004674:protein serine/threonine kinase activity/GO:0005488:binding/GO:0005524:ATP binding/GO:0005575:cellular_component/GO:0005623:obsolete cell/GO:0005886:plasma membrane/GO:0006464:cellular protein modification process/GO:0006468:protein phosphorylation/GO:0006793:pho…	-			LRRNT_2,LRR_1,LRR_4,LRR_6,LRR_8,Pkinase,Pkinase_Tyr
evm.model.Scaffold2.2285	0.0785683976523824	0.36840876188511	0.156819457761879	0.775777759444943	1.92424919937225	0.677821970958572	2.53413340120595	0.00364844705929119	0.0121671108520268	up	evm.model.Scaffold2.2285	-	-	-	PREDICTED: uncharacterized protein LOC109176463	EF hand	-	-			EF-hand_1,EF-hand_5,EF-hand_6,ZZ
evm.model.Scaffold2.2316	0.830580203753757	0.697345156425386	0.649680610727787	1.47397774294539	1.46242939152291	1.54930736219102	1.05369628248394	1.08964838853587e-06	7.65694770519572e-06	up	evm.model.Scaffold2.2316	PATROL1	-	Protein unc-13 homolog	protein unc-13 homolog	Plant family of unknown function (DUF810)	-	-			DUF810,FA_hydroxylase,Wax2_C
evm.model.Scaffold2.2332	1.70906514480956	3.67301003580472	0.284268948348424	7.31257180122844	12.8362630440598	6.82609945934797	2.30249871443861	0.000134005337794371	0.000643403955512706	up	evm.model.Scaffold2.2332	-	-	Ferritin-2, chloroplastic	hypothetical protein CDL15_Pgr025771	Ferritin-4, chloroplastic-like	GO:0000003:reproduction/GO:0000041:transition metal ion transport/GO:0000302:response to reactive oxygen species/GO:0003006:developmental process involved in reproduction/GO:0003674:molecular_function/GO:0003824:catalytic activity/GO:0004322:ferroxidase activity/GO:0005488:binding/GO:0005506:iron ion binding/GO:0005515:protein binding/GO:0005575:cellular_component/GO:0005622:intracellular anatomi…	1.16.3.2			Ferritin
evm.model.Scaffold2.2338	0.407070151127138	0.238594993117735	0.812496147029013	1.40678176881545	1.04681991435463	1.3169469233173	1.36221527144288	0.0125182478886063	0.0354426401823714	up	evm.model.Scaffold2.2338	ubq-1	Ubiquitin and ubiquitin-like proteins;	Polyubiquitin-A	polyubiquitin 11-like	Ubiquitin-like domain	GO:0003674:molecular_function/GO:0005575:cellular_component/GO:0005622:intracellular anatomical structure/GO:0005623:obsolete cell/GO:0005634:nucleus/GO:0005694:chromosome/GO:0005700:polytene chromosome/GO:0005704:polytene chromosome band/GO:0005737:cytoplasm/GO:0006464:cellular protein modification process/GO:0006508:proteolysis/GO:0006511:ubiquitin-dependent protein catabolic process/GO:0006807…	-	K04551:ubiquitin B,K08770:ubiquitin C,	ko04144:Endocytosis,	ubiquitin
evm.model.Scaffold2.2339	1.1363904934641	2.50755641154058	2.4016141152404	4.48824971472421	5.10795053601104	3.46017183561916	1.1274447912176	0.000956730185713748	0.00373738914774953	up	evm.model.Scaffold2.2339	-	-	Polyubiquitin	PREDICTED: uncharacterized protein LOC109176376	Polyubiquitin-like	-	-	K08770:ubiquitin C,		RVT_2,ubiquitin
evm.model.Scaffold2.2340	2.1396881807352	3.38069824844347	3.0637875544219	1.10228355045712	1.54933375491543	1.33763969203384	-1.08937362270908	0.0157918481339749	0.0432141212074479	down	evm.model.Scaffold2.2340	At3g23360	Serine/threonine protein phosphatase;Signal transduction mechanisms	Putative protein phosphatase 2C-like protein	PREDICTED: putative protein phosphatase 2C-like protein 44	protein phosphatase 2C-like protein 44	GO:0003674:molecular_function/GO:0003824:catalytic activity/GO:0004721:phosphoprotein phosphatase activity/GO:0004722:protein serine/threonine phosphatase activity/GO:0006464:cellular protein modification process/GO:0006470:protein dephosphorylation/GO:0006793:phosphorus metabolic process/GO:0006796:phosphate-containing compound metabolic process/GO:0006807:nitrogen compound metabolic process/GO:…	3.1.3.16			PP2C
evm.model.Scaffold2.2353	52.7841351844142	53.5588973940953	57.8394069673985	20.6903031555004	21.3077501744247	22.8197051013959	-1.32911922555932	3.44651190202376e-40	2.19802166882854e-38	down	evm.model.Scaffold2.2353	MYB30	Transcription factor, Myb superfamily;Transcription	Transcription factor	transcription factor MYB30-like	Myb-like DNA-binding domain	-	-			Myb_DNA-binding
evm.model.Scaffold2.2361_evm.model.Scaffold2.2362	3.48462790482413	3.56339914922639	3.88454280714942	8.34550904547793	8.89750110568411	8.91923310572871	1.26994873914728	6.38742894439045e-14	1.03539485231438e-12	up	evm.model.Scaffold2.2361_evm.model.Scaffold2.2362	MIMI_L728	-	Uncharacterized protein	uncharacterized protein LOC116014857 isoform X2	Domain of unknown function (DUF2828)	-	-			DUF2828
evm.model.Scaffold2.2363	10.9798299340729	10.7394581385684	11.1873764379599	29.3649439819223	27.8720629935843	30.7143766753346	1.42950104255257	1.87924306756201e-64	2.79178139242814e-62	up	evm.model.Scaffold2.2363	ERF.C.3	-	Ethylene-response factor	ethylene-response factor C3-like	transcription factor	GO:0000160:phosphorelay signal transduction system/GO:0001101:response to acid chemical/GO:0003674:molecular_function/GO:0003676:nucleic acid binding/GO:0003677:DNA binding/GO:0003700:DNA-binding transcription factor activity/GO:0005488:binding/GO:0005575:cellular_component/GO:0005622:intracellular anatomical structure/GO:0005623:obsolete cell/GO:0005634:nucleus/GO:0006139:nucleobase-containing c…	-	K14516:ethylene-responsive transcription factor 1,	ko04016:MAPK signaling pathway - plant,ko04075:Plant hormone signal transduction,	AP2
evm.model.Scaffold2.2367	5.26283552528657	3.85586551377768	4.46437615072906	1.81876785825425	1.93341229079783	2.14404533494568	-1.19412720635697	0.00505770877618309	0.016203531034188	down	evm.model.Scaffold2.2367	ATL1	-	RING-H2 finger protein	RING-H2 finger protein ATL16	finger protein	GO:0003674:molecular_function/GO:0003824:catalytic activity/GO:0004842:ubiquitin-protein transferase activity/GO:0005488:binding/GO:0005575:cellular_component/GO:0006464:cellular protein modification process/GO:0006508:proteolysis/GO:0006511:ubiquitin-dependent protein catabolic process/GO:0006807:nitrogen compound metabolic process/GO:0008150:biological_process/GO:0008152:metabolic process/GO:00…	2.3.2.27			zf-RING_11,zf-RING_2
evm.model.Scaffold2.2370	1.4214732608491	0.520727818580909	1.68459058458568	0.350887689695354	0.522207821308739	0.0851616266954023	-1.92448819862595	0.0177419193228843	0.0477383520668487	down	evm.model.Scaffold2.2370	At1g06620	Iron/ascorbate family oxidoreductases;	1-aminocyclopropane-1-carboxylate oxidase homolog	PREDICTED: 1-aminocyclopropane-1-carboxylate oxidase homolog 1-like isoform X1	Belongs to the iron ascorbate-dependent oxidoreductase family	GO:0003674:molecular_function/GO:0003824:catalytic activity/GO:0005488:binding/GO:0008150:biological_process/GO:0008152:metabolic process/GO:0016491:oxidoreductase activity/GO:0043167:ion binding/GO:0043169:cation binding/GO:0046872:metal ion binding/GO:0055114:obsolete oxidation-reduction process	-			2OG-FeII_Oxy,DIOX_N
evm.model.Scaffold2.2380	51.3682397045576	57.9357370436343	41.9436831394097	335.831642559342	374.373974280121	310.362552544912	2.7723692254529	5.7989872167127e-103	2.09219174511542e-100	up	evm.model.Scaffold2.2380	-	-	Wound-induced proteinase inhibitor	PREDICTED: glu S.griseus protease inhibitor-like	inhibitor	-	-			potato_inhibit
evm.model.Scaffold2.2381	67.1011529474037	78.9031848293034	54.52620407005	21.3329162321552	27.0677720711696	23.6973431757154	-1.45997712179021	1.15581568825626e-17	2.51856127755925e-16	down	evm.model.Scaffold2.2381	-	-	Trypsin inhibitor	putative proteinase inhibitor I13, potato inhibitor I	Potato inhibitor I family	-	-			potato_inhibit
evm.model.Scaffold2.2383	4555.8117704641	5639.91229562337	4703.60571903378	1163.42472997361	1256.03193949605	1118.78889351686	-2.06193252961269	8.74548008762322e-182	1.10433549806462e-178	down	evm.model.Scaffold2.2383	-	-	-	hypothetical protein, partial	Glu S.griseus protease inhibitor-like	-	-			potato_inhibit
evm.model.Scaffold2.2394	3.10131379168673	1.32201103329521	1.68820946876309	0	0.276201755828261	0.270257815329287	-3.46698392062249	0.0121590432107209	0.03456124212569	down	evm.model.Scaffold2.2394	-	-	-	uncharacterized protein LOC116030894	-	-	-	-	-	-
evm.model.Scaffold2.2399	12.82533413827	14.4379514424203	12.934877133159	29.7829751000661	31.411024896343	26.4419007513863	1.13764794667959	7.38627508115368e-30	3.09867736170326e-28	up	evm.model.Scaffold2.2399	NFP	-	Serine/threonine receptor-like kinase NFP	serine/threonine receptor-like kinase NFP	Protein kinase domain	GO:0000166:nucleotide binding/GO:0003674:molecular_function/GO:0003824:catalytic activity/GO:0004672:protein kinase activity/GO:0004674:protein serine/threonine kinase activity/GO:0004675:transmembrane receptor protein serine/threonine kinase activity/GO:0004888:transmembrane signaling receptor activity/GO:0005488:binding/GO:0005515:protein binding/GO:0005524:ATP binding/GO:0005575:cellular_compo…	-			LysM,Pkinase,Pkinase_Tyr
evm.model.Scaffold2.2400	3.59165049760955	3.88010799874111	5.41173689519383	1.32119500323482	0.758909497322513	0.742577548661779	-2.18545052676846	2.83948613965478e-08	2.52326609630476e-07	down	evm.model.Scaffold2.2400	PNSB5	-	Photosynthetic NDH subunit of subcomplex B 5, chloroplastic	photosynthetic NDH subunit of subcomplex B 5, chloroplastic	-	GO:0005575:cellular_component/GO:0005622:intracellular anatomical structure/GO:0005623:obsolete cell/GO:0005737:cytoplasm/GO:0006950:response to stress/GO:0006979:response to oxidative stress/GO:0008150:biological_process/GO:0009507:chloroplast/GO:0009526:plastid envelope/GO:0009534:chloroplast thylakoid/GO:0009535:chloroplast thylakoid membrane/GO:0009536:plastid/GO:0009579:thylakoid/GO:0009941:…	-			-
evm.model.Scaffold2.2403	19.7356332198246	15.2031268828949	21.6653548491263	6.40280521528283	4.9716316049087	5.94567193724431	-1.70143179652943	4.99618859552072e-07	3.71660509513625e-06	down	evm.model.Scaffold2.2403	-	-	-	3-ketoacyl-CoA synthase 11-like	-	-	-	-	-	-
evm.model.Scaffold2.2429	3.07306352941959	3.74845763674059	3.39840964202911	7.01173280023371	7.85182366192746	6.2497796793433	1.06107195824997	7.26131786952328e-08	6.09858938459629e-07	up	evm.model.Scaffold2.2429	REM4.1	-	Remorin	uncharacterized protein LOC116014911 isoform X1	Remorin, C-terminal region	-	-			RVT_3,Remorin_C
evm.model.Scaffold2.2432	3.48275880349846	3.78185199617576	3.03668638189274	1.44793549087026	1.43659117582501	1.86251980471515	-1.1018695378422	2.60445952453196e-05	0.000143270802204432	down	evm.model.Scaffold2.2432	At5g13770	-	Pentatricopeptide repeat-containing protein At5g13770, chloroplastic	pentatricopeptide repeat-containing protein At5g13770, chloroplastic	Pentatricopeptide repeat-containing protein	GO:0003674:molecular_function/GO:0003676:nucleic acid binding/GO:0003723:RNA binding/GO:0003824:catalytic activity/GO:0004518:nuclease activity/GO:0004519:endonuclease activity/GO:0005488:binding/GO:0005575:cellular_component/GO:0005622:intracellular anatomical structure/GO:0005623:obsolete cell/GO:0005737:cytoplasm/GO:0006139:nucleobase-containing compound metabolic process/GO:0006725:cellular a…	-			PPR,PPR_2,PPR_3
evm.model.Scaffold2.2453	2.55723417678153	2.48088027950292	2.86007827553747	0.565946381424861	0.691092052880926	0.803010721504998	-1.9263458959251	1.31545893786807e-07	1.06822879343595e-06	down	evm.model.Scaffold2.2453	CCB1	-	Protein COFACTOR ASSEMBLY OF COMPLEX C SUBUNIT B CCB1, chloroplastic	protein COFACTOR ASSEMBLY OF COMPLEX C SUBUNIT B CCB1, chloroplastic	Cofactor assembly of complex C subunit B	GO:0005575:cellular_component/GO:0005622:intracellular anatomical structure/GO:0005623:obsolete cell/GO:0005737:cytoplasm/GO:0008150:biological_process/GO:0009507:chloroplast/GO:0009534:chloroplast thylakoid/GO:0009535:chloroplast thylakoid membrane/GO:0009536:plastid/GO:0009579:thylakoid/GO:0009987:cellular process/GO:0010190:cytochrome b6f complex assembly/GO:0016020:membrane/GO:0016021:integra…	-			CCB1
evm.model.Scaffold2.2469	2.96034498297369	2.6605472045066	2.60969047046294	0.48716996203239	0.241676536349729	0.0472951176826252	-3.40645691641655	2.47446723262726e-11	3.15619545252533e-10	down	evm.model.Scaffold2.2469	EXO70A1	-	Exocyst complex component	exocyst complex component EXO70B1-like	exocyst complex component	GO:0000145:exocyst/GO:0005575:cellular_component/GO:0005622:intracellular anatomical structure/GO:0005623:obsolete cell/GO:0005737:cytoplasm/GO:0005829:cytosol/GO:0005886:plasma membrane/GO:0005938:cell cortex/GO:0006810:transport/GO:0006887:exocytosis/GO:0008104:protein localization/GO:0008150:biological_process/GO:0009987:cellular process/GO:0015031:protein transport/GO:0015833:peptide transpor…	-			AUX_IAA,Exo70,HMG-CoA_red
evm.model.Scaffold2.2470	7.46088923503163	8.93828528000928	7.28217754033219	3.96674888966432	2.57023354978465	2.51492139131348	-1.37619610165416	6.26302322137829e-07	4.56882297677379e-06	down	evm.model.Scaffold2.2470	-	-	-	exocyst complex component EXO70A1-like	exocyst complex component	GO:0000145:exocyst/GO:0005575:cellular_component/GO:0005622:intracellular anatomical structure/GO:0005623:obsolete cell/GO:0005737:cytoplasm/GO:0005829:cytosol/GO:0005886:plasma membrane/GO:0005938:cell cortex/GO:0006810:transport/GO:0006887:exocytosis/GO:0008104:protein localization/GO:0008150:biological_process/GO:0009987:cellular process/GO:0015031:protein transport/GO:0015833:peptide transpor…	-			AUX_IAA,Exo70,HMG-CoA_red
evm.model.Scaffold2.2472	0	0	0	2.17119346400594	2.10735249689037	2.88680233882875	8.02342509663417	9.02878252172761e-11	1.08221121303384e-09	up	evm.model.Scaffold2.2472	PME46	Pectin methylesterase;Carbohydrate transport and metabolism	Probable pectinesterase/pectinesterase inhibitor	probable pectinesterase/pectinesterase inhibitor 46	Acts in the modification of cell walls via demethylesterification of cell wall pectin	GO:0000272:polysaccharide catabolic process/GO:0003674:molecular_function/GO:0003824:catalytic activity/GO:0004857:enzyme inhibitor activity/GO:0005575:cellular_component/GO:0005618:cell wall/GO:0005623:obsolete cell/GO:0005975:carbohydrate metabolic process/GO:0005976:polysaccharide metabolic process/GO:0006109:regulation of carbohydrate metabolic process/GO:0008150:biological_process/GO:0008152…	3.1.1.11	K01051:pectinesterase ,	ko00040:Pentose and glucuronate interconversions,	PMEI,Pectinesterase
evm.model.Scaffold2.2490	2.35365699880871	2.03932442728686	2.45103004353752	6.6688154802656	7.3183235599829	6.76845684169125	1.60807780618976	7.48996922449776e-07	5.3845480434014e-06	up	evm.model.Scaffold2.2490	-	-	Putative serine/threonine-protein kinase (Fragment)	putative serine/threonine-protein kinase	Protein kinase domain	GO:0000166:nucleotide binding/GO:0003674:molecular_function/GO:0003824:catalytic activity/GO:0004672:protein kinase activity/GO:0004674:protein serine/threonine kinase activity/GO:0005488:binding/GO:0005524:ATP binding/GO:0005575:cellular_component/GO:0005623:obsolete cell/GO:0005886:plasma membrane/GO:0006464:cellular protein modification process/GO:0006468:protein phosphorylation/GO:0006793:pho…	-			Pkinase,Pkinase_Tyr
evm.model.Scaffold2.2497	5.23550626068938	4.94283056959039	4.24306652831554	13.4615035206101	12.2545063891518	13.135973338557	1.44260122774587	8.01423961942667e-24	2.48038751946839e-22	up	evm.model.Scaffold2.2497	MLO2	-	MLO-like protein	MLO-like protein 2	May be involved in modulation of pathogen defense and leaf cell death	GO:0002376:immune system process/GO:0003674:molecular_function/GO:0005488:binding/GO:0005515:protein binding/GO:0005516:calmodulin binding/GO:0005575:cellular_component/GO:0005623:obsolete cell/GO:0005886:plasma membrane/GO:0006950:response to stress/GO:0006952:defense response/GO:0006955:immune response/GO:0008150:biological_process/GO:0009605:response to external stimulus/GO:0009607:response to…	-			Mlo
evm.model.Scaffold2.2524	111.819775984324	108.75173821306	118.471258045576	47.5661288105789	42.7989243101788	38.5126925355363	-1.38569434157632	2.76319010400974e-64	4.05723058585848e-62	down	evm.model.Scaffold2.2524	-	-	-	uncharacterized protein LOC116016707	-	-	-	-	-	-
evm.model.Scaffold2.2550	1.54278554104213	1.21665279358589	1.51167588979599	3.90527311696218	3.32507656914875	4.70550409431195	1.49014514698789	2.71373689188511e-10	3.07747755745659e-09	up	evm.model.Scaffold2.2550	-	-	-	myosin-11-like isoform X1	-	-	-			-
evm.model.Scaffold2.2553	7.12970807455516	7.40083129998354	7.06099429810958	2.36451763581315	2.02608405522872	2.29550564615867	-1.67909273165112	9.95840096282376e-13	1.44789531557924e-11	down	evm.model.Scaffold2.2553	At5g55720	Pectate lyase;Carbohydrate transport and metabolism	Putative pectate lyase	probable pectate lyase 4	Pectate lyase	-	4.2.2.2	K01728:pectate lyase ,	ko00040:Pentose and glucuronate interconversions,	Pec_lyase_C
evm.model.Scaffold2.2554	0.135109469475572	0.237574109895349	0.269673232174055	2.20119826365735	1.98541115436452	2.0721968432094	3.30089389042016	1.00447468629971e-12	1.45876987938465e-11	up	evm.model.Scaffold2.2554	EXO70H1	-	Exocyst complex component	exocyst complex component EXO70H1-like	Exocyst complex component EXO70A1-like	-	-			Exo70
evm.model.Scaffold2.2568	5.05767414040251	7.52089836144976	4.67357423555884	1.71087484971375	0.825796436069582	0.942695904996055	-2.29775030340225	8.58900796971528e-14	1.37733760804813e-12	down	evm.model.Scaffold2.2568	LAF3	Predicted metal-dependent hydrolase with the TIM-barrel fold;General function prediction only	Protein LONG AFTER FAR-RED	protein LONG AFTER FAR-RED 3	Amidohydrolase family	GO:0003674:molecular_function/GO:0003824:catalytic activity/GO:0016787:hydrolase activity/GO:0016810:hydrolase activity, acting on carbon-nitrogen (but not peptide) bonds	-			Aldedh,Amidohydro_3,Cupin_8
evm.model.Scaffold2.2578	15.1244165480836	15.6573723801172	16.5967259464656	31.6129436973814	31.7501117896421	30.9413177483866	1.00418030320095	6.80983872014705e-18	1.49810519927974e-16	up	evm.model.Scaffold2.2578	AGD11	Predicted GTPase-activating protein;Signal transduction mechanisms	Probable ADP-ribosylation factor GTPase-activating protein	probable ADP-ribosylation factor GTPase-activating protein AGD11 isoform X1	Putative GTP-ase activating proteins for the small GTPase, ARF	GO:0003674:molecular_function/GO:0005096:GTPase activator activity/GO:0005488:binding/GO:0008047:enzyme activator activity/GO:0008150:biological_process/GO:0030234:enzyme regulator activity/GO:0030695:GTPase regulator activity/GO:0043085:positive regulation of catalytic activity/GO:0043087:regulation of GTPase activity/GO:0043167:ion binding/GO:0043169:cation binding/GO:0043547:positive regulatio…	-	K12486:stromal membrane-associated protein,	ko04144:Endocytosis,	ArfGap,C2
evm.model.Scaffold2.2581	13.4688279969798	11.9633954781088	12.7902713080806	25.3677106070753	22.2626128201674	31.736818268003	1.06553894300178	1.58773896627134e-13	2.49678378537875e-12	up	evm.model.Scaffold2.2581	-	-	Annexin-like protein	annexin-like protein RJ4	Annexin repeats	GO:0003674:molecular_function/GO:0005488:binding/GO:0005509:calcium ion binding/GO:0005543:phospholipid binding/GO:0005544:calcium-dependent phospholipid binding/GO:0008289:lipid binding/GO:0043167:ion binding/GO:0043168:anion binding/GO:0043169:cation binding/GO:0046872:metal ion binding	-			Annexin
evm.model.Scaffold2.2588	23.5194897486183	21.1540952715234	25.5730656393039	94.3766296839408	107.544304854611	115.666422496271	2.18673801632069	7.36123996803776e-109	2.95092246655228e-106	up	evm.model.Scaffold2.2588	PIN5	-	Auxin efflux carrier component	auxin efflux carrier component 5-like	May act as a component of the auxin efflux carrier	GO:0003674:molecular_function/GO:0005215:transporter activity/GO:0005575:cellular_component/GO:0005622:intracellular anatomical structure/GO:0005623:obsolete cell/GO:0005737:cytoplasm/GO:0005783:endoplasmic reticulum/GO:0005886:plasma membrane/GO:0006810:transport/GO:0007154:cell communication/GO:0007165:signal transduction/GO:0008150:biological_process/GO:0009719:response to endogenous stimulus/…	-			Mem_trans
evm.model.Scaffold2.2593	1.68303877204596	0.822062698368847	0.746506612244931	0.507777828446619	0.228999763715479	0.31370027295413	-1.62440950436519	0.00601921968152855	0.0188509799206964	down	evm.model.Scaffold2.2593	JGB	-	Protein JINGUBANG	protein JINGUBANG-like	WD domain, G-beta repeat	-	-			WD40
evm.model.Scaffold2.2600	7.90783426793724	9.93865316851224	10.3499861081503	29.1076814099402	30.0734208310274	28.4818092499233	1.64913531901997	6.15956590907407e-60	8.18735984387715e-58	up	evm.model.Scaffold2.2600	CKX6	-	Cytokinin dehydrogenase	cytokinin dehydrogenase 6-like	Cytokinin dehydrogenase 1, FAD and cytokinin binding	GO:0000166:nucleotide binding/GO:0003674:molecular_function/GO:0003824:catalytic activity/GO:0005488:binding/GO:0005575:cellular_component/GO:0005576:extracellular region/GO:0005615:extracellular space/GO:0005622:intracellular anatomical structure/GO:0005623:obsolete cell/GO:0005737:cytoplasm/GO:0005773:vacuole/GO:0006725:cellular aromatic compound metabolic process/GO:0006807:nitrogen compound m…	1.5.99.12	K00279:cytokinin dehydrogenase ,	ko00908:Zeatin biosynthesis,	Cytokin-bind,FAD_binding_4,RVT_2
evm.model.Scaffold2.2620	3.67089252125989	3.29382409990501	4.07053239871254	0.939713300191509	0.79915784135766	0.738517529259582	-2.14744495792218	4.23546610821961e-11	5.28752825324203e-10	down	evm.model.Scaffold2.2620	SIGD	-	RNA polymerase sigma factor sigD, chloroplastic	RNA polymerase sigma factor sigD, chloroplastic	Sigma-70, region 4	GO:0000988:obsolete transcription factor activity, protein binding/GO:0000990:obsolete transcription factor activity, core RNA polymerase binding/GO:0003674:molecular_function/GO:0003676:nucleic acid binding/GO:0003677:DNA binding/GO:0003700:DNA-binding transcription factor activity/GO:0005488:binding/GO:0005575:cellular_component/GO:0005622:intracellular anatomical structure/GO:0005623:obsolete …	-			Sigma70_r2,Sigma70_r3,Sigma70_r4
evm.model.Scaffold2.2621	18.5134264925055	16.1946351578663	16.796398775511	7.33969770209204	7.83179191906938	8.33546439563831	-1.12005685064633	8.41951937636404e-12	1.1161940254597e-10	down	evm.model.Scaffold2.2621	-	-	-	uncharacterized protein LOC116016878	Uncharacterized protein family, UPF0114	-	-			UPF0114
evm.model.Scaffold2.2630	0.643899356918091	0.638688927648147	0.54373761796433	2.02960799240503	1.96518333232573	2.54011662821294	1.8544551486626	9.6058344474848e-10	1.01759794031556e-08	up	evm.model.Scaffold2.2630	SRL2	-	Protein SEMI-ROLLED LEAF	uncharacterized protein LOC116017371	isoform X1	-	-			DUF4283
evm.model.Scaffold2.2633	1.64029669241287	1.70919632272995	1.34596471718007	5.50669160249804	6.03489905016842	7.05807877606671	2.00318070512991	2.47579076134453e-18	5.55293922537799e-17	up	evm.model.Scaffold2.2633	QRT2	-	Polygalacturonase	polygalacturonase QRT2-like isoform X2	Polygalacturonase	GO:0000003:reproduction/GO:0000272:polysaccharide catabolic process/GO:0003006:developmental process involved in reproduction/GO:0003674:molecular_function/GO:0003824:catalytic activity/GO:0004553:hydrolase activity, hydrolyzing O-glycosyl compounds/GO:0004650:polygalacturonase activity/GO:0005575:cellular_component/GO:0005576:extracellular region/GO:0005618:cell wall/GO:0005623:obsolete cell/GO:…	3.2.1.15,3.2.1.67	K01184:polygalacturonase ,K01213:galacturan 1,4-alpha-galacturonidase ,	ko00040:Pentose and glucuronate interconversions,	Glyco_hydro_28
evm.model.Scaffold2.2666	0.643071194803274	0.987794760832935	0.708162773413731	1.90488928974462	1.91168855719336	2.40195429129737	1.43308837652826	3.84779105747632e-07	2.90597975946664e-06	up	evm.model.Scaffold2.2666	RPM1	-	Disease resistance protein	PREDICTED: disease resistance protein RPM1-like	Belongs to the disease resistance NB-LRR family	GO:0000166:nucleotide binding/GO:0002376:immune system process/GO:0003674:molecular_function/GO:0005488:binding/GO:0005524:ATP binding/GO:0005575:cellular_component/GO:0005623:obsolete cell/GO:0005886:plasma membrane/GO:0006950:response to stress/GO:0006952:defense response/GO:0006955:immune response/GO:0007154:cell communication/GO:0007165:signal transduction/GO:0008144:drug binding/GO:0008150:b…	-	K13457:disease resistance protein RPM1,	ko04626:Plant-pathogen interaction,	LRR_4,LRR_8,NB-ARC
evm.model.Scaffold2.2675	3.28275879300053	3.76805867534512	3.95865619655504	1.35057019177296	0.535995486557814	0.983363833005078	-1.93036242904199	1.35797875325604e-06	9.41673624752372e-06	down	evm.model.Scaffold2.2675	FTIP1	-	FT-interacting protein	PREDICTED: FT-interacting protein 1-like	Multiple C2 and transmembrane domain-containing protein	GO:0003674:molecular_function/GO:0005488:binding/GO:0005509:calcium ion binding/GO:0005575:cellular_component/GO:0005622:intracellular anatomical structure/GO:0005623:obsolete cell/GO:0005634:nucleus/GO:0005654:nucleoplasm/GO:0005737:cytoplasm/GO:0005783:endoplasmic reticulum/GO:0005829:cytosol/GO:0007275:multicellular organism development/GO:0008150:biological_process/GO:0012505:endomembrane sys…	-			C2,PRT_C
evm.model.Scaffold2.2676	1.33263118204604	1.56218345574273	1.68459058458568	0.789497301814548	0.435173184423949	0.510969760172414	-1.39120566762504	0.00184952666333539	0.00668715760666216	down	evm.model.Scaffold2.2676	FTIP1	-	FT-interacting protein	PREDICTED: FT-interacting protein 1-like	Plant phosphoribosyltransferase C-terminal	GO:0003674:molecular_function/GO:0005488:binding/GO:0005509:calcium ion binding/GO:0005575:cellular_component/GO:0005622:intracellular anatomical structure/GO:0005623:obsolete cell/GO:0005634:nucleus/GO:0005654:nucleoplasm/GO:0005737:cytoplasm/GO:0005783:endoplasmic reticulum/GO:0005829:cytosol/GO:0007275:multicellular organism development/GO:0008150:biological_process/GO:0012505:endomembrane sys…	-			C2,PRT_C
evm.model.Scaffold2.2678	3.0699873897505	3.59880781285917	9.19136266326571	0	1.50376511506498	0	-3.39745889315861	0.00456387561957715	0.0148321552917798	down	evm.model.Scaffold2.2678	-	-	-	-	-	-	-	-	-	-
evm.model.Scaffold2.2690	42.0814116253916	45.8738897276988	44.1363736619227	11.9756379995804	11.4879388337624	13.6815561128137	-1.8171087372894	1.26586037432343e-53	1.33762777211457e-51	down	evm.model.Scaffold2.2690	-	-	-	uncharacterized protein LOC116017726	C1 domain	-	-			C1_2
evm.model.Scaffold2.2691	10.2929379539785	9.55426017423028	9.47553555858209	33.932511334181	28.3985241699549	28.3914533113539	1.63928775096001	3.30769294947559e-47	2.73887821111495e-45	up	evm.model.Scaffold2.2691	-	-	-	uncharacterized protein LOC116017530	C1 domain	-	-			C1_2
evm.model.Scaffold2.2698	14.8017249148685	12.2794486361843	8.93885269998918	44.5198396072676	22.6060514000977	26.7035510608053	1.39035227117237	9.05254653913973e-05	0.000450132039468348	up	evm.model.Scaffold2.2698	CALS2	-	Callose synthase	callose synthase 2-like	callose synthase	-	-			FKS1_dom1,Glucan_synthase,Vta1,eIF2A,zf-RVT
evm.model.Scaffold2.2732	33.4344845135853	32.9336278000306	42.867279648004	18.1112597649688	17.059520212922	10.9056977244642	-1.23883872361201	5.18345426988356e-08	4.45265774101733e-07	down	evm.model.Scaffold2.2732	-	-	Non-specific lipid-transfer protein	non-specific lipid-transfer protein 4-like	Plant non-specific lipid-transfer proteins transfer phospholipids as well as galactolipids across membranes. May play a role in wax or cutin deposition in the cell walls of expanding epidermal cells and certain secretory tissues	GO:0003674:molecular_function/GO:0005488:binding/GO:0005575:cellular_component/GO:0006810:transport/GO:0006869:lipid transport/GO:0008150:biological_process/GO:0008289:lipid binding/GO:0010876:lipid localization/GO:0016020:membrane/GO:0033036:macromolecule localization/GO:0051179:localization/GO:0051234:establishment of localization/GO:0071702:organic substance transport	-			LTP_2,Tryp_alpha_amyl
evm.model.Scaffold2.2746	3.46922341801401	3.55846243379124	3.0912654697082	0.795201193631344	0.971041150535233	0.356304025591078	-2.24439382904389	6.35515370675955e-08	5.3931252306523e-07	down	evm.model.Scaffold2.2746	At2g35615	-	Probable aspartic protease	aspartic proteinase CDR1-like isoform X1	Aspartic proteinase CDR1-like	-	3.4.23.25,3.4.23.5			Asp,TAXi_C,TAXi_N
evm.model.Scaffold2.2749	3.13402884768532	4.68736506524943	1.83347912318077	25.8231838023322	24.5621504061722	15.6425364455389	2.80200549339968	4.95713445328934e-24	1.56100287553394e-22	up	evm.model.Scaffold2.2749	HSP26-A	Glutathione S-transferase;Posttranslational modification, protein turnover, chaperones	Probable glutathione S-transferase	probable glutathione S-transferase	Belongs to the GST superfamily	-	2.5.1.18	K00799:glutathione S-transferase ,	ko00480:Glutathione metabolism,	GST_C,GST_N
evm.model.Scaffold2.2804	37.7706427260261	42.3817047748415	39.3077424535406	23.2183130840969	18.8610539432086	16.9054888737894	-1.00727935321372	3.02513419398894e-10	3.41070375308887e-09	down	evm.model.Scaffold2.2804	PBL20	-	Probable serine/threonine-protein kinase	PREDICTED: probable receptor-like protein kinase At5g47070	belongs to the protein kinase superfamily	GO:0000166:nucleotide binding/GO:0003674:molecular_function/GO:0003824:catalytic activity/GO:0004672:protein kinase activity/GO:0004674:protein serine/threonine kinase activity/GO:0004675:transmembrane receptor protein serine/threonine kinase activity/GO:0004888:transmembrane signaling receptor activity/GO:0005488:binding/GO:0005524:ATP binding/GO:0005575:cellular_component/GO:0005623:obsolete ce…	-			MIF4G,Pkinase,Pkinase_Tyr
evm.model.Scaffold2.2809	0	0.1521813797137	0.064778593554731	2.0509206858936	1.65331732306283	2.23994417967515	4.86196265947559	3.37213110045338e-07	2.57057563966043e-06	up	evm.model.Scaffold2.2809	At1g28695	-	Uncharacterized protein	uncharacterized protein At1g28695-like	Nucleotide-diphospho-sugar transferase	GO:0003674:molecular_function/GO:0003676:nucleic acid binding/GO:0003723:RNA binding/GO:0003824:catalytic activity/GO:0004518:nuclease activity/GO:0004519:endonuclease activity/GO:0005488:binding/GO:0005575:cellular_component/GO:0005622:intracellular anatomical structure/GO:0005623:obsolete cell/GO:0006139:nucleobase-containing compound metabolic process/GO:0006725:cellular aromatic compound meta…	-			Nucleotid_trans,Plant_tran
evm.model.Scaffold2.2862	2.40377311748793	2.78617379060065	2.3450104155546	1.70676162651426	1.03190919919415	0.932032817675195	-1.02776559777706	0.000195205641816962	0.000903908779627314	down	evm.model.Scaffold2.2862	UNE10	-	Transcription factor	transcription factor UNE10	Transcription factor	GO:0000003:reproduction/GO:0003674:molecular_function/GO:0003676:nucleic acid binding/GO:0003677:DNA binding/GO:0003700:DNA-binding transcription factor activity/GO:0005488:binding/GO:0005515:protein binding/GO:0005575:cellular_component/GO:0005622:intracellular anatomical structure/GO:0005623:obsolete cell/GO:0005634:nucleus/GO:0005911:cell-cell junction/GO:0006139:nucleobase-containing compound…	-			HLH
evm.model.Scaffold2.2878	1.63906106401933	1.37242670829375	3.15466260900222	11.0975665927378	8.94612805742047	16.7216297433824	2.57505631970253	4.73888339711877e-13	7.10691806379065e-12	up	evm.model.Scaffold2.2878	PME17	-	Probable pectinesterase/pectinesterase inhibitor	probable pectinesterase/pectinesterase inhibitor 17	Pectinesterase	GO:0000272:polysaccharide catabolic process/GO:0003674:molecular_function/GO:0003824:catalytic activity/GO:0004857:enzyme inhibitor activity/GO:0005575:cellular_component/GO:0005576:extracellular region/GO:0005618:cell wall/GO:0005623:obsolete cell/GO:0005975:carbohydrate metabolic process/GO:0005976:polysaccharide metabolic process/GO:0008150:biological_process/GO:0008152:metabolic process/GO:00…	3.1.1.11	K01051:pectinesterase ,	ko00040:Pentose and glucuronate interconversions,	PMEI,Pectinesterase
evm.model.Scaffold2.2879	46.0387145062945	40.389029851546	43.8527664416051	246.914171407337	232.554557397001	247.366001535419	2.4891030175637	5.00828724394325e-232	1.26484294345787e-228	up	evm.model.Scaffold2.2879	PME17	-	Probable pectinesterase/pectinesterase inhibitor	pectinesterase 2-like	Pectinesterase	GO:0000272:polysaccharide catabolic process/GO:0003674:molecular_function/GO:0003824:catalytic activity/GO:0004857:enzyme inhibitor activity/GO:0005575:cellular_component/GO:0005576:extracellular region/GO:0005618:cell wall/GO:0005623:obsolete cell/GO:0005975:carbohydrate metabolic process/GO:0005976:polysaccharide metabolic process/GO:0008150:biological_process/GO:0008152:metabolic process/GO:00…	3.1.1.11	K01051:pectinesterase ,	ko00040:Pentose and glucuronate interconversions,	PMEI,Pectinesterase
evm.model.Scaffold2.2889	4.28895297097496	3.54588416855242	3.10884325375164	8.91552871693262	7.07654171795284	9.43429406322693	1.22775912409166	1.0813040471164e-09	1.1397468159401e-08	up	evm.model.Scaffold2.2889	NPF7.3	-	Protein NRT1/ PTR FAMILY	protein NRT1/ PTR FAMILY 7.3-like	POT family	GO:0001101:response to acid chemical/GO:0003674:molecular_function/GO:0005215:transporter activity/GO:0005451:monovalent cation:proton antiporter activity/GO:0005575:cellular_component/GO:0005623:obsolete cell/GO:0005886:plasma membrane/GO:0006810:transport/GO:0006811:ion transport/GO:0006812:cation transport/GO:0006813:potassium ion transport/GO:0006820:anion transport/GO:0007275:multicellular o…	-			PTR2,RVT_2,gag_pre-integrs,rve
evm.model.Scaffold2.2897	5.22513613040629	6.58922118171063	5.53061936758109	11.1783869798148	12.8746423031924	11.0797960508064	1.03462853768157	6.23655970046006e-07	4.55214783916529e-06	up	evm.model.Scaffold2.2897	-	-	-	uncharacterized protein LOC116015509 isoform X1	Myelodysplasia-myeloid leukemia factor 1-interacting protein	-	-			Mlf1IP
evm.model.Scaffold2.2899	0.376428971495293	0.17650828509936	0	1.93275058506583	4.20398639797457	3.89701460142394	4.19712231815634	1.91510989460565e-09	1.9645044836826e-08	up	evm.model.Scaffold2.2899	-	-	Vestitone reductase	vestitone reductase-like	NAD dependent epimerase/dehydratase family	GO:0003674:molecular_function/GO:0003824:catalytic activity/GO:0005488:binding/GO:0008150:biological_process/GO:0008152:metabolic process/GO:0009058:biosynthetic process/GO:0009718:anthocyanin-containing compound biosynthetic process/GO:0009812:flavonoid metabolic process/GO:0009813:flavonoid biosynthetic process/GO:0016491:oxidoreductase activity/GO:0016614:oxidoreductase activity, acting on CH-…	1.1.1.348	K13265:vestitone reductase ,	ko00943:Isoflavonoid biosynthesis,	3Beta_HSD,Epimerase,NAD_binding_4
evm.model.Scaffold2.2900	0	0	0	1.24249812059975	1.47136273256603	1.63425245038493	7.53875626948782	2.08983246078307e-09	2.13419809126876e-08	up	evm.model.Scaffold2.2900	SEC1A	-	Protein transport	PREDICTED: protein transport Sec1a-like	Belongs to the STXBP unc-18 SEC1 family	GO:0006810:transport/GO:0006887:exocytosis/GO:0006904:vesicle docking involved in exocytosis/GO:0008104:protein localization/GO:0008150:biological_process/GO:0009987:cellular process/GO:0015031:protein transport/GO:0015833:peptide transport/GO:0016192:vesicle-mediated transport/GO:0022406:membrane docking/GO:0032940:secretion by cell/GO:0033036:macromolecule localization/GO:0042886:amide transpor…	-			Sec1
evm.model.Scaffold2.2910	1.12202584803064	1.64412539673769	1.39969989795925	0.323131345375121	0.0915999054861916	0.179257298830931	-2.79988226055004	4.39660954075501e-06	2.80111942360666e-05	down	evm.model.Scaffold2.2910	-	-	-	uncharacterized protein LOC116017631	Protein kinase C conserved region 2 (CalB)	-	-			C2,ZF-HD_dimer
evm.model.Scaffold2.2911	0.0846244609732143	0.223203241073195	0.190020514477928	3.09162683409222	2.73579319555466	2.89999465851809	4.16360925000114	4.20714304984803e-28	1.58821222307791e-26	up	evm.model.Scaffold2.2911	ROQ1	-	Disease resistance protein	TMV resistance protein N-like isoform X1	Toll - interleukin 1 - resistance	-	-			NB-ARC,TIR
evm.model.Scaffold2.2919	8.85798909271959	12.4468321170862	9.60116864188266	2.89612716282525	3.21824890867409	3.48638319732643	-1.67015443553438	2.67854569129009e-14	4.44751291476208e-13	down	evm.model.Scaffold2.2919	BAP2	-	BON1-associated protein	BON1-associated protein 2-like	Protein kinase C conserved region 2 (CalB)	GO:0005575:cellular_component/GO:0006950:response to stress/GO:0006952:defense response/GO:0008150:biological_process/GO:0016020:membrane/GO:0050896:response to stimulus	-			C2
evm.model.Scaffold2.2939	9.4543606067037	10.6305565980407	9.74335790700933	3.50544643071351	3.02433207499102	2.14545450046322	-1.77187535734029	2.99975357423788e-21	7.95785467619512e-20	down	evm.model.Scaffold2.2939	CYP704C1	Cytochrome P450 CYP4/CYP19/CYP26 subfamilies;	Cytochrome P450	cytochrome P450 704C1-like	cytochrome P450	GO:0003674:molecular_function/GO:0003824:catalytic activity/GO:0004497:monooxygenase activity/GO:0005488:binding/GO:0005506:iron ion binding/GO:0005575:cellular_component/GO:0008150:biological_process/GO:0008152:metabolic process/GO:0016020:membrane/GO:0016021:integral component of membrane/GO:0016491:oxidoreductase activity/GO:0016705:oxidoreductase activity, acting on paired donors, with incorp…	-			p450
evm.model.Scaffold2.2953.1	2.79714520943856	2.33748158643442	3.01260500256053	6.91836687812385	5.99596822024238	6.98191606979322	1.29477797512587	1.15926506704941e-13	1.84481658905689e-12	up	evm.model.Scaffold2.2953.1	MYB17	Transcription factor, Myb superfamily;Transcription	Transcription factor	transcription factor MYB17-like	Myb-like DNA-binding domain	-	-			Myb_DNA-binding
evm.model.Scaffold2.2956	2.510424710231	2.99636421423076	3.46194496788202	6.12932780424892	7.02033075193881	7.5693023145805	1.22038126405057	1.86782154291875e-08	1.69499939153479e-07	up	evm.model.Scaffold2.2956	-	-	-	O-glucosyltransferase rumi homolog	Glycosyl transferase family 90	-	-	K13667:EGF-domain serine glucosyl/xylosyltransferase ,	ko00514:Other types of O-glycan biosynthesis,	Glyco_transf_90
evm.model.Scaffold2.2958	0.0870689700874616	0.20413405661176	0.0868931344216297	12.2079061073999	3.83839204790746	4.42348453619847	5.80355083898878	2.17082913691812e-12	3.05427798623216e-11	up	evm.model.Scaffold2.2958	ADF10	-	Actin-depolymerizing factor	actin-depolymerizing factor 10-like	Belongs to the actin-binding proteins ADF family	GO:0003674:molecular_function/GO:0003779:actin binding/GO:0005488:binding/GO:0005515:protein binding/GO:0005575:cellular_component/GO:0005622:intracellular anatomical structure/GO:0005623:obsolete cell/GO:0005737:cytoplasm/GO:0005856:cytoskeleton/GO:0006996:organelle organization/GO:0007010:cytoskeleton organization/GO:0007015:actin filament organization/GO:0008092:cytoskeletal protein binding/GO…	-			Cofilin_ADF,Remorin_C
evm.model.Scaffold2.2959	0.411930941860503	0.268271151151843	0.639487407825224	1.58175559180036	0.986456629871449	1.49171569410908	1.61631316574255	0.00160064450732814	0.00588877022074042	up	evm.model.Scaffold2.2959	R1B-14	-	Putative late blight resistance protein homolog	disease resistance protein RPP13-like	late blight resistance protein homolog	-	-			NB-ARC
evm.model.Scaffold2.2985	2.425342877617	3.12185737982964	2.18314638129203	1.03303510021326	1.39764743913096	0.820541800758799	-1.23432530122544	0.000540027512866869	0.00225428013842195	down	evm.model.Scaffold2.2985	PHT4;4	-	Ascorbate transporter, chloroplastic	ascorbate transporter, chloroplastic	Major Facilitator Superfamily	GO:0003674:molecular_function/GO:0005215:transporter activity/GO:0005315:inorganic phosphate transmembrane transporter activity/GO:0005342:organic acid transmembrane transporter activity/GO:0005575:cellular_component/GO:0005622:intracellular anatomical structure/GO:0005623:obsolete cell/GO:0005737:cytoplasm/GO:0006629:lipid metabolic process/GO:0006720:isoprenoid metabolic process/GO:0006721:terp…	-			MFS_1
evm.model.Scaffold2.2988	4.8863143341688	2.49949352918836	3.98981980559766	0.701775379390709	1.47958882704143	1.27742440043103	-1.70818335588878	0.000126997867326406	0.000611735864834711	down	evm.model.Scaffold2.2988	PCAS-1	Cysteine synthase;Amino acid transport and metabolism	Bifunctional L-3-cyanoalanine synthase/cysteine synthase 1, mitochondrial	bifunctional L-3-cyanoalanine synthase/cysteine synthase 1, mitochondrial-like	Bifunctional L-3-cyanoalanine synthase cysteine synthase 1, mitochondrial	GO:0000096:sulfur amino acid metabolic process/GO:0000097:sulfur amino acid biosynthetic process/GO:0002376:immune system process/GO:0003674:molecular_function/GO:0003824:catalytic activity/GO:0004124:cysteine synthase activity/GO:0005488:binding/GO:0005507:copper ion binding/GO:0005575:cellular_component/GO:0005622:intracellular anatomical structure/GO:0005623:obsolete cell/GO:0005737:cytoplasm/…	2.5.1.47,4.4.1.9	K13034:L-3-cyanoalanine synthase/ cysteine synthase ,	ko00270:Cysteine and methionine metabolism,ko00460:Cyanoamino acid metabolism,ko00920:Sulfur metabolism,	PALP,Retrotran_gag_2
evm.model.Scaffold2.2990	18.3313670099525	26.4719997772814	21.7411078381093	9.70592462818376	11.7120167615638	11.4599708230976	-1.00061928046087	0.000295188689310963	0.00131411781218903	down	evm.model.Scaffold2.2990	-	-	-	-	-	-	-	-	-	-
evm.model.Scaffold2.3024	13.9834181716075	13.4296974479867	14.7958520920863	4.5746447654261	6.02422975974202	5.16785676141856	-1.40926775692246	9.2408642242152e-12	1.22315527244526e-10	down	evm.model.Scaffold2.3024	CURT1A	-	Protein CURVATURE THYLAKOID 1A, chloroplastic	protein CURVATURE THYLAKOID 1A, chloroplastic-like	CAAD domains of cyanobacterial aminoacyl-tRNA synthetase	-	-			CAAD
evm.model.Scaffold2.3026	28.6456911587749	24.7682655355602	32.6428541643922	11.2335661833351	16.1212466012113	14.8005897689157	-1.01918112651971	4.59541217000243e-06	2.91820805515241e-05	down	evm.model.Scaffold2.3026	CPRF1	-	Common plant regulatory factor	transcriptional activator TAF-1-like	Disordered region downstream of MFMR	GO:0001067:regulatory region nucleic acid binding/GO:0001101:response to acid chemical/GO:0003674:molecular_function/GO:0003676:nucleic acid binding/GO:0003677:DNA binding/GO:0003700:DNA-binding transcription factor activity/GO:0005488:binding/GO:0005575:cellular_component/GO:0005622:intracellular anatomical structure/GO:0005623:obsolete cell/GO:0005634:nucleus/GO:0005737:cytoplasm/GO:0005829:cyt…	-			MFMR,MFMR_assoc,bZIP_1
evm.model.Scaffold2.3040.2	0	0.173824348742751	0.0739912915647508	0.732062196971748	1.30738791756991	1.06604379749746	3.7267411255271	0.000508471880018301	0.00213561572091505	up	evm.model.Scaffold2.3040.2	RMF	-	Probable F-box protein	probable F-box protein At3g61730	F-box protein	GO:0005575:cellular_component/GO:0005622:intracellular anatomical structure/GO:0005623:obsolete cell/GO:0005634:nucleus/GO:0043226:organelle/GO:0043227:membrane-bounded organelle/GO:0043229:intracellular organelle/GO:0043231:intracellular membrane-bounded organelle/GO:0044424:obsolete intracellular part/GO:0044464:obsolete cell part	-			F-box-like
evm.model.Scaffold2.3054	38.9584977215511	35.7721807241949	34.7026502279881	16.4960753306919	19.3808519059432	17.317728891644	-1.02857536153953	1.88550410531252e-28	7.24785482186723e-27	down	evm.model.Scaffold2.3054	AS	-	Hydroquinone glucosyltransferase	hydroquinone glucosyltransferase-like	Belongs to the UDP-glycosyltransferase family	GO:0003674:molecular_function/GO:0003824:catalytic activity/GO:0005575:cellular_component/GO:0005622:intracellular anatomical structure/GO:0005623:obsolete cell/GO:0005737:cytoplasm/GO:0005783:endoplasmic reticulum/GO:0006725:cellular aromatic compound metabolic process/GO:0006805:xenobiotic metabolic process/GO:0006950:response to stress/GO:0006970:response to osmotic stress/GO:0008150:biologica…	2.4.1.218			UDPGT
evm.model.Scaffold2.3069	21.5210475029974	19.7094951211354	25.9241172074462	8.71569790086344	9.14154979685546	7.73606144001399	-1.38337913462338	1.29140576467587e-15	2.3771466900065e-14	down	evm.model.Scaffold2.3069	CURT1A	-	Protein CURVATURE THYLAKOID 1A, chloroplastic	protein CURVATURE THYLAKOID 1A, chloroplastic-like	CAAD domains of cyanobacterial aminoacyl-tRNA synthetase	-	-			CAAD
evm.model.Scaffold3.2	4.04837655787743	5.80255140275693	4.54946988380811	2.75446476378338	1.88302374966684	2.15230151801744	-1.0717785120172	1.76525624425302e-09	1.81742953316796e-08	down	evm.model.Scaffold3.2	GC1	Predicted nucleoside-diphosphate sugar epimerase;General function prediction only	Epimerase family protein SDR39U1 homolog, chloroplastic	epimerase family protein SDR39U1 homolog, chloroplastic	Domain of unknown function (DUF1731)	GO:0003674:molecular_function/GO:0003824:catalytic activity/GO:0005488:binding/GO:0005515:protein binding/GO:0005575:cellular_component/GO:0005622:intracellular anatomical structure/GO:0005623:obsolete cell/GO:0005737:cytoplasm/GO:0006996:organelle organization/GO:0008150:biological_process/GO:0008152:metabolic process/GO:0009507:chloroplast/GO:0009526:plastid envelope/GO:0009528:plastid inner me…	-			DUF1731,Epimerase,NAD_binding_10
evm.model.Scaffold3.19	12.9568722443196	15.3899327897735	15.5853540811897	7.37109333857702	8.4902017987209	5.67541412191502	-1.01755375096593	5.37699887194835e-07	3.97064638921215e-06	down	evm.model.Scaffold3.19	-	-	-	uncharacterized protein LOC116032104	-	-	-	K14311:nuclear pore complex protein Nup188,	ko03013:RNA transport,	-
evm.model.Scaffold3.23	2.0817037779815	5.54610793077612	4.15499956010642	1.12115826878687	0.5561870973528	1.26984151586227	-1.9802694918936	0.00248147946406772	0.00866681840202327	down	evm.model.Scaffold3.23	LAX5	-	Auxin transporter-like protein	auxin transporter-like protein 2	Transmembrane amino acid transporter protein	GO:0000003:reproduction/GO:0003002:regionalization/GO:0003006:developmental process involved in reproduction/GO:0003333:amino acid transmembrane transport/GO:0003674:molecular_function/GO:0005215:transporter activity/GO:0005342:organic acid transmembrane transporter activity/GO:0005575:cellular_component/GO:0005623:obsolete cell/GO:0005886:plasma membrane/GO:0006810:transport/GO:0006811:ion trans…	-	K13946:auxin influx carrier (AUX1 LAX family),	ko04075:Plant hormone signal transduction,	Aa_trans,WD40
evm.model.Scaffold3.25	1.25726460815351	1.42119766824179	1.47878370042791	0.443361612250495	0.351910362788771	0.602590015111238	-1.55833695960949	0.00112878866347475	0.00433113912124807	down	evm.model.Scaffold3.25	TLP1	-	Thaumatin-like protein	thaumatin-like protein 1	Thaumatin family	-	-			Thaumatin
evm.model.Scaffold3.47_evm.model.Scaffold3.48	12.0981036160551	11.3983146407282	12.5220306666791	3.67555873793543	3.52101100112775	3.1376273194327	-1.79166907094644	9.33594155886497e-34	4.64132291474675e-32	down	evm.model.Scaffold3.47_evm.model.Scaffold3.48	STY46	Tyrosine kinase specific for activated (GTP-bound) p21cdc42Hs;Signal transduction mechanisms	Serine/threonine-protein kinase	serine/threonine-protein kinase STY46-like isoform X2	Serine threonine-protein kinase	-	-			ACT,Pkinase_Tyr
evm.model.Scaffold3.53	5.69199378700522	5.42138000992948	5.32546763751447	2.81011342906237	1.97490182493512	1.25037736019301	-1.43892885395067	0.000273854619153439	0.001227582251814	down	evm.model.Scaffold3.53	POPTRDRAFT_821063	Alanyl-tRNA synthetase;Translation, ribosomal structure and biogenesis	Alanine--tRNA ligase, chloroplastic/mitochondrial	alanine--tRNA ligase, chloroplastic/mitochondrial isoform X2	Catalyzes the attachment of alanine to tRNA(Ala) in a two-step reaction alanine is first activated by ATP to form Ala- AMP and then transferred to the acceptor end of tRNA(Ala). Also edits incorrectly charged Ser-tRNA(Ala) and Gly-tRNA(Ala) via its editing domain	GO:0000049:tRNA binding/GO:0000166:nucleotide binding/GO:0003674:molecular_function/GO:0003676:nucleic acid binding/GO:0003723:RNA binding/GO:0003824:catalytic activity/GO:0004812:aminoacyl-tRNA ligase activity/GO:0004813:alanine-tRNA ligase activity/GO:0005488:binding/GO:0005524:ATP binding/GO:0005575:cellular_component/GO:0005618:cell wall/GO:0005622:intracellular anatomical structure/GO:000562…	6.1.1.7	K01872:alanyl-tRNA synthetase ,	ko00970:Aminoacyl-tRNA biosynthesis,	DHHA1,tRNA-synt_2c,tRNA_SAD
evm.model.Scaffold3.54	3.3694983546042	5.62862319511206	4.11929973018311	2.32891006239874	0.412618476694659	1.77645076173763	-1.52522266126492	0.00059395119949431	0.00245101920640993	down	evm.model.Scaffold3.54	POPTRDRAFT_821063	Alanyl-tRNA synthetase;Translation, ribosomal structure and biogenesis	Alanine--tRNA ligase, chloroplastic/mitochondrial	alanine--tRNA ligase, chloroplastic/mitochondrial isoform X2	Catalyzes the attachment of alanine to tRNA(Ala) in a two-step reaction alanine is first activated by ATP to form Ala- AMP and then transferred to the acceptor end of tRNA(Ala). Also edits incorrectly charged tRNA(Ala) via its editing domain	GO:0000003:reproduction/GO:0000049:tRNA binding/GO:0000166:nucleotide binding/GO:0003006:developmental process involved in reproduction/GO:0003674:molecular_function/GO:0003676:nucleic acid binding/GO:0003723:RNA binding/GO:0003824:catalytic activity/GO:0004812:aminoacyl-tRNA ligase activity/GO:0004813:alanine-tRNA ligase activity/GO:0005488:binding/GO:0005524:ATP binding/GO:0005575:cellular_comp…	6.1.1.7	K01872:alanyl-tRNA synthetase ,	ko00970:Aminoacyl-tRNA biosynthesis,	Auxin_inducible,DHHA1,Sigma70_r2,Sigma70_r3,Sigma70_r4,tRNA-synt_2c,tRNA_SAD
evm.model.Scaffold3.71_evm.model.Scaffold3.72	18.1030760072067	17.2400561363602	16.0839964347135	4.87207624959489	3.73528976784212	4.2384615707537	-1.99007950216643	2.13605053516468e-50	1.95456363281102e-48	down	evm.model.Scaffold3.71_evm.model.Scaffold3.72	STY46	Tyrosine kinase specific for activated (GTP-bound) p21cdc42Hs;Signal transduction mechanisms	Serine/threonine-protein kinase	serine/threonine-protein kinase STY46-like isoform X2	Serine threonine-protein kinase	-	-			ACT,Pkinase_Tyr
evm.model.Scaffold3.92	12.8687142638856	13.5325033510937	10.387498900266	1.6817374031803	2.9663311858816	2.35827710088706	-2.37659907826771	5.69645973628149e-10	6.19871194343875e-09	down	evm.model.Scaffold3.92	LAX5	-	Auxin transporter-like protein	auxin transporter-like protein 2	Transmembrane amino acid transporter protein	GO:0000003:reproduction/GO:0003002:regionalization/GO:0003006:developmental process involved in reproduction/GO:0003333:amino acid transmembrane transport/GO:0003674:molecular_function/GO:0005215:transporter activity/GO:0005342:organic acid transmembrane transporter activity/GO:0005575:cellular_component/GO:0005623:obsolete cell/GO:0005886:plasma membrane/GO:0006810:transport/GO:0006811:ion trans…	-	K13946:auxin influx carrier (AUX1 LAX family),	ko04075:Plant hormone signal transduction,	Aa_trans,WD40
evm.model.Scaffold3.136	30.4897806629626	32.0844953170387	32.6926312693403	9.59170559977543	10.7669067691137	8.29222183082195	-1.72251315420049	1.58874103882723e-35	8.39407007020538e-34	down	evm.model.Scaffold3.136	CIF1	-	Protein CASPARIAN STRIP INTEGRITY FACTOR	protein CASPARIAN STRIP INTEGRITY FACTOR 1-like	-	-	-			-
evm.model.Scaffold3.164	1.96782621930228	1.60063254467283	1.56306603430536	0.634453904042182	0.904881915169914	0.423456286228156	-1.37744104632731	0.000763033503662889	0.00305008090139384	down	evm.model.Scaffold3.164	TIC62	-	Protein TIC 62, chloroplastic	protein TIC 62, chloroplastic	NmrA-like family	GO:0005575:cellular_component/GO:0005622:intracellular anatomical structure/GO:0005623:obsolete cell/GO:0005737:cytoplasm/GO:0006810:transport/GO:0008104:protein localization/GO:0008150:biological_process/GO:0009507:chloroplast/GO:0009526:plastid envelope/GO:0009528:plastid inner membrane/GO:0009532:plastid stroma/GO:0009534:chloroplast thylakoid/GO:0009535:chloroplast thylakoid membrane/GO:00095…	-			NAD_binding_10
evm.model.Scaffold3.166	0.356131727275031	0.469661814460139	0.355412519739598	3.51641476354206	4.57913437294223	4.6939515294034	3.46088536931708	7.28816489416038e-19	1.68864774680753e-17	up	evm.model.Scaffold3.166	-	-	-	uncharacterized protein LOC116033496 isoform X1	Protein of unknown function, DUF547	-	-			DUF547,Lzipper-MIP1
evm.model.Scaffold3.182	31.693105111836	37.0538508277346	29.699474082317	10.4588374810361	8.48269936104606	11.2817562666871	-1.68920915556775	5.42551254851674e-28	2.03597800019005e-26	down	evm.model.Scaffold3.182	-	-	-	-	-	-	-	-	-	-
evm.model.Scaffold3.208	10.6056642402724	9.43462411193299	11.5600985946336	0.89122925903566	1.69480605527287	1.15362319719507	-3.06822910967509	1.29036513504133e-24	4.18333395192154e-23	down	evm.model.Scaffold3.208	ERF109	-	Ethylene-responsive transcription factor	ethylene-responsive transcription factor ERF109-like	Wound-responsive AP2 like factor 2	GO:0000160:phosphorelay signal transduction system/GO:0003674:molecular_function/GO:0003676:nucleic acid binding/GO:0003677:DNA binding/GO:0003700:DNA-binding transcription factor activity/GO:0005488:binding/GO:0005575:cellular_component/GO:0005622:intracellular anatomical structure/GO:0005623:obsolete cell/GO:0005634:nucleus/GO:0006139:nucleobase-containing compound metabolic process/GO:0006351:…	-			AP2
evm.model.Scaffold3.209	13.9060307918149	10.8913370512244	12.8477069315099	1.79878139827344	1.36826100579539	1.1641875121877	-3.1127525027713	1.57892375682476e-35	8.35968961815709e-34	down	evm.model.Scaffold3.209	CYP707A4	Cytochrome P450 CYP4/CYP19/CYP26 subfamilies;	Abscisic acid 8-hydroxylase	abscisic acid 8-hydroxylase 4-like	Cytochrome p450	GO:0003674:molecular_function/GO:0003824:catalytic activity/GO:0004497:monooxygenase activity/GO:0005488:binding/GO:0005506:iron ion binding/GO:0005575:cellular_component/GO:0006066:alcohol metabolic process/GO:0006082:organic acid metabolic process/GO:0006629:lipid metabolic process/GO:0006694:steroid biosynthetic process/GO:0006714:sesquiterpenoid metabolic process/GO:0006720:isoprenoid metabol…	1.14.13.93	K09843:(+)-abscisic acid 8-hydroxylase ,	ko00906:Carotenoid biosynthesis,	p450
evm.model.Scaffold3.219	12.4458948233128	20.4256659648764	14.6564972198021	4.66980936578795	4.38936844397345	5.96514997798876	-1.64288242751266	3.39014097064397e-06	2.19758753115024e-05	down	evm.model.Scaffold3.219	At3g62120	Prolyl-tRNA synthetase;Translation, ribosomal structure and biogenesis	Proline--tRNA ligase, cytoplasmic	PREDICTED: proline--tRNA ligase, cytoplasmic-like isoform X2	tRNA synthetase class II (G, H, P and S) family protein	GO:0000166:nucleotide binding/GO:0003674:molecular_function/GO:0003824:catalytic activity/GO:0004812:aminoacyl-tRNA ligase activity/GO:0004827:proline-tRNA ligase activity/GO:0005488:binding/GO:0005524:ATP binding/GO:0005575:cellular_component/GO:0005622:intracellular anatomical structure/GO:0005623:obsolete cell/GO:0005737:cytoplasm/GO:0005829:cytosol/GO:0005911:cell-cell junction/GO:0006082:org…	6.1.1.15	K01881:prolyl-tRNA synthetase ,	ko00970:Aminoacyl-tRNA biosynthesis,	HGTP_anticodon,ProRS-C_1,tRNA-synt_2b,zf-RVT
evm.model.Scaffold3.227	3.53767367259927	3.34068348247627	4.80544272021361	0.388118807926219	0.818290679092857	0.753581958096601	-2.56357833919364	4.35333448450326e-12	5.9396792223733e-11	down	evm.model.Scaffold3.227	CYCD3-1	G1/S-specific cyclin D;Cell cycle control, cell division, chromosome partitioning		cyclin D3	Belongs to the cyclin family	GO:0000003:reproduction/GO:0000082:G1/S transition of mitotic cell cycle/GO:0000278:mitotic cell cycle/GO:0003006:developmental process involved in reproduction/GO:0005575:cellular_component/GO:0005622:intracellular anatomical structure/GO:0005623:obsolete cell/GO:0005634:nucleus/GO:0007049:cell cycle/GO:0007275:multicellular organism development/GO:0008150:biological_process/GO:0009719:response …	-	K14505:cyclin D3, plant,	ko04075:Plant hormone signal transduction,	Cyclin_C,Cyclin_N
evm.model.Scaffold3.235	3.19912389313549	3.70805176207866	3.04917278291339	6.45954412797153	7.39492472022414	7.68371330816076	1.12997745892934	8.32333719286635e-10	8.88068782449681e-09	up	evm.model.Scaffold3.235	UGT84A24	-	Gallate 1-beta-glucosyltransferase	UDP-glucose: cinnamate glucosyltransferase UGT84A20	Belongs to the UDP-glycosyltransferase family	-	2.4.1.210			UDPGT
evm.model.Scaffold3.251	5.6332778316781	6.55646879692256	4.89908553605134	1.27137170674084	1.93153519148638	1.23426481874657	-1.93076619950747	3.05034327932916e-14	5.04165049211112e-13	down	evm.model.Scaffold3.251	ZAT6	-	Zinc finger protein	zinc finger protein ZAT6-like	Zinc finger protein	GO:0000003:reproduction/GO:0001067:regulatory region nucleic acid binding/GO:0001101:response to acid chemical/GO:0003006:developmental process involved in reproduction/GO:0003674:molecular_function/GO:0003676:nucleic acid binding/GO:0003677:DNA binding/GO:0003700:DNA-binding transcription factor activity/GO:0005488:binding/GO:0005575:cellular_component/GO:0005622:intracellular anatomical structu…	-			zf-C2H2_6
evm.model.Scaffold3.265	1.4652212541991	2.45373259967671	3.41194523106076	5.0980614208642	6.22011933958696	5.01614884512692	1.16612106840204	0.000219640921994863	0.00100544344480338	up	evm.model.Scaffold3.265	SHW1	-	Protein SHORT HYPOCOTYL IN WHITE LIGHT	protein SHORT HYPOCOTYL IN WHITE LIGHT 1	-	-	-			-
evm.model.Scaffold3.276	2.41275065278983	2.09845976693479	2.71857205533211	0.691644115110773	0.228741735812701	0.522244679763073	-2.31834739584688	2.34024726092008e-05	0.000130053676936328	down	evm.model.Scaffold3.276	-	Malate/lactate dehydrogenases;Energy production and conversion	Malate dehydrogenase, glyoxysomal	malate dehydrogenase, glyoxysomal-like	Malate dehydrogenase	GO:0003674:molecular_function/GO:0003824:catalytic activity/GO:0005575:cellular_component/GO:0005622:intracellular anatomical structure/GO:0005623:obsolete cell/GO:0005737:cytoplasm/GO:0005777:peroxisome/GO:0005975:carbohydrate metabolic process/GO:0006081:cellular aldehyde metabolic process/GO:0006082:organic acid metabolic process/GO:0006091:generation of precursor metabolites and energy/GO:000…	1.1.1.37	K00026:malate dehydrogenase ,	ko00020:Citrate cycle (TCA cycle),ko00270:Cysteine and methionine metabolism,ko00620:Pyruvate metabolism,ko00630:Glyoxylate and dicarboxylate metabolism,ko00710:Carbon fixation in photosynthetic organisms,	Ldh_1_C,Ldh_1_N,NAD_binding_5
evm.model.Scaffold3.304	15.1605546097744	16.1946351578663	17.4576206428911	5.04885233379022	6.9427077715013	6.10536973721162	-1.41906869630992	2.38865330399045e-12	3.34027902504313e-11	down	evm.model.Scaffold3.304	BCA5	Carbonic anhydrase;Inorganic ion transport and metabolism	Beta carbonic anhydrase 5, chloroplastic	beta carbonic anhydrase 5, chloroplastic isoform X1	Reversible hydration of carbon dioxide	-	4.2.1.1	K01673:carbonic anhydrase ,	ko00910:Nitrogen metabolism,	Pro_CA
evm.model.Scaffold3.312.1	24.3562032722385	24.7908396018522	21.4319925607902	6.40016651542077	7.88942171742622	9.22591016026945	-1.57038919836507	3.22012925408944e-23	9.60145977709904e-22	down	evm.model.Scaffold3.312.1	-	-	-	uncharacterized protein LOC116032939	-	-	-			-
evm.model.Scaffold3.324.1	36.9748638292254	35.916478810849	40.1051394951081	7.45599598436168	9.31074672814578	7.27998146528367	-2.22162125058419	5.16272305239749e-81	1.10495398888389e-78	down	evm.model.Scaffold3.324.1	AOMI 1	-	Ubiquinol oxidase, mitochondrial	ubiquinol oxidase, mitochondrial	Belongs to the alternative oxidase family	GO:0003674:molecular_function/GO:0003824:catalytic activity/GO:0005488:binding/GO:0005575:cellular_component/GO:0005622:intracellular anatomical structure/GO:0005623:obsolete cell/GO:0005737:cytoplasm/GO:0005739:mitochondrion/GO:0005740:mitochondrial envelope/GO:0005743:mitochondrial inner membrane/GO:0006091:generation of precursor metabolites and energy/GO:0008150:biological_process/GO:0008152:…	1.10.3.11			AOX
evm.model.Scaffold3.352.5	1.23715909736214	2.09482842838071	1.60048603589204	5.29342884118775	6.55372259102946	10.0143293958832	2.17230430398065	1.55666320027801e-14	2.64737569851993e-13	up	evm.model.Scaffold3.352.5	At1g25270	-	WAT1-related protein	WAT1-related protein At1g25270-like isoform X1	EamA-like transporter family	GO:0003674:molecular_function/GO:0005215:transporter activity/GO:0005575:cellular_component/GO:0005623:obsolete cell/GO:0005886:plasma membrane/GO:0006810:transport/GO:0008150:biological_process/GO:0016020:membrane/GO:0016021:integral component of membrane/GO:0022857:transmembrane transporter activity/GO:0031224:intrinsic component of membrane/GO:0044425:obsolete membrane part/GO:0044464:obsolete…	-			EamA,Lipase_GDSL
evm.model.Scaffold3.365	0.400046619320769	0.281373969924318	0.1596954902884	2.76501870342708	2.74335527748341	2.53092791923238	3.26908403311481	1.50609359158441e-07	1.21405661204802e-06	up	evm.model.Scaffold3.365	RTE1	-	Protein REVERSION-TO-ETHYLENE	protein REVERSION-TO-ETHYLENE SENSITIVITY1-like isoform X1	Protein REVERSION-TO-ETHYLENE SENSITIVITY1-like	GO:0000139:Golgi membrane/GO:0005575:cellular_component/GO:0005622:intracellular anatomical structure/GO:0005623:obsolete cell/GO:0005737:cytoplasm/GO:0005783:endoplasmic reticulum/GO:0005789:endoplasmic reticulum membrane/GO:0005794:Golgi apparatus/GO:0008150:biological_process/GO:0009719:response to endogenous stimulus/GO:0009723:response to ethylene/GO:0009725:response to hormone/GO:0009966:re…	-	K20726:transmembrane protein 222,	ko04016:MAPK signaling pathway - plant,	DUF778
[truncated: 2,130 more rows]

[truncated: 5 more sheets: Table S10, Table S11, Table S12, Table S13, Table S14]
